# Supplementary material for: VENTX induces expansion of primitive erythroid cells and contributes to the development of acute myeloid leukemia in mice
Source: Oncotarget. 2016 Nov 24;7(52):86889–901. doi: 10.18632/oncotarget.13563 (PMC5349961; doi:10.18632/oncotarget.13563)
Supplement: Supplementary file 2 [file oncotarget-07-86889-s002.xlsx]

## Sheet: gene.diff.sig.final
	gene_id	sample_1	sample_2	status	value_1	value_2	log2_fold_change	test_stat	p_value	q_value	significant
1	ABCA1	MIG_CD34_pos	VENTX_CD34_pos	OK	0.874381	3.08713	1.81993	2.94466	5e-05	0.00322409	yes
2	ABCA13	MIG_CD34_pos	VENTX_CD34_pos	OK	0.0272989	0.318939	3.54636	3.37738	5e-05	0.00322409	yes
5	ABCC5	MIG_CD34_pos	VENTX_CD34_pos	OK	25.0486	12.3706	-1.01782	-2.00691	0.0006	0.0236433	yes
6	ACCN4	MIG_CD34_pos	VENTX_CD34_pos	OK	0.635198	0.0344616	-4.20415	-2.68547	0.0009	0.0307648	yes
7	ACSS2	MIG_CD34_pos	VENTX_CD34_pos	OK	38.1793	72.4086	0.923368	2.40411	5e-05	0.00322409	yes
9	ADAM28	MIG_CD34_pos	VENTX_CD34_pos	OK	17.7728	34.5478	0.958927	2.23429	0.0001	0.00586198	yes
11	ADAMTS10	MIG_CD34_pos	VENTX_CD34_pos	OK	1.39856	4.61652	1.72286	2.43582	0.00025	0.0123571	yes
17	AFP	MIG_CD34_pos	VENTX_CD34_pos	OK	0.786182	0.0803501	-3.29049	-2.44294	0.0009	0.0307648	yes
18	AGPAT9	MIG_CD34_pos	VENTX_CD34_pos	OK	19	8.93739	-1.08807	-2.21377	0.0005	0.0207398	yes
20	AHR	MIG_CD34_pos	VENTX_CD34_pos	OK	12.3493	20.277	0.715414	1.79435	0.00155	0.0466843	yes
22	AIM1	MIG_CD34_pos	VENTX_CD34_pos	OK	9.41447	19.4799	1.04904	2.58938	5e-05	0.00322409	yes
25	ALAS2	MIG_CD34_pos	VENTX_CD34_pos	OK	10.9	2.80772	-1.95686	-2.53229	0.0002	0.0103547	yes
26	ALB	MIG_CD34_pos	VENTX_CD34_pos	OK	3.81193	0.685655	-2.47497	-2.60141	0.0001	0.00586198	yes
27	ALDH1A1	MIG_CD34_pos	VENTX_CD34_pos	OK	41.2428	10.3752	-1.99101	-4.09103	5e-05	0.00322409	yes
30	ALOX5AP	MIG_CD34_pos	VENTX_CD34_pos	OK	172.25	36.7554	-2.22848	-4.86156	5e-05	0.00322409	yes
31	AMICA1	MIG_CD34_pos	VENTX_CD34_pos	OK	38.6621	67.4358	0.802596	2.0186	0.00065	0.0245891	yes
33	ANK1	MIG_CD34_pos	VENTX_CD34_pos	OK	14.5117	3.02427	-2.26256	-4.6511	5e-05	0.00322409	yes
34	ANXA1	MIG_CD34_pos	VENTX_CD34_pos	OK	455.106	275.017	-0.726684	-1.98576	0.00045	0.0191703	yes
35	ANXA2	MIG_CD34_pos	VENTX_CD34_pos	OK	124.646	60.0105	-1.05454	-2.68394	5e-05	0.00322409	yes
36	AOAH	MIG_CD34_pos	VENTX_CD34_pos	OK	4.91454	12.2013	1.3119	2.20652	0.0003	0.0139993	yes
37	APBA2	MIG_CD34_pos	VENTX_CD34_pos	OK	1.92751	0.162369	-3.56939	-3.50389	5e-05	0.00322409	yes
38	ARHGAP26	MIG_CD34_pos	VENTX_CD34_pos	OK	4.17613	9.22197	1.14291	2.59523	5e-05	0.00322409	yes
43	B7H6	MIG_CD34_pos	VENTX_CD34_pos	OK	8.7704	15.0943	0.783286	1.8802	0.00145	0.0443312	yes
44	BACE2	MIG_CD34_pos	VENTX_CD34_pos	OK	16.3858	5.10705	-1.68188	-3.06022	5e-05	0.00322409	yes
45	BMX	MIG_CD34_pos	VENTX_CD34_pos	OK	0.40145	2.17742	2.43933	2.28645	0.00045	0.0191703	yes
46	BPI	MIG_CD34_pos	VENTX_CD34_pos	OK	1.70391	30.938	4.18246	5.16553	5e-05	0.00322409	yes
47	C15orf39	MIG_CD34_pos	VENTX_CD34_pos	OK	20.0925	34.8682	0.795253	2.00234	0.00025	0.0123571	yes
49	C1orf186	MIG_CD34_pos	VENTX_CD34_pos	OK	75.98	22.3997	-1.76214	-3.96242	5e-05	0.00322409	yes
54	CA1	MIG_CD34_pos	VENTX_CD34_pos	OK	2.32052	0.250369	-3.21232	-2.8272	5e-05	0.00322409	yes
55	CA2	MIG_CD34_pos	VENTX_CD34_pos	OK	9.21446	1.5875	-2.53714	-3.07518	5e-05	0.00322409	yes
56	CACNA1I	MIG_CD34_pos	VENTX_CD34_pos	OK	0.203044	0.0113182	-4.16507	-3.13706	0.00055	0.0221028	yes
57	CACNB4	MIG_CD34_pos	VENTX_CD34_pos	OK	1.99351	4.27676	1.10121	1.99794	0.00115	0.036826	yes
58	CALB2	MIG_CD34_pos	VENTX_CD34_pos	OK	3.17989	0.520348	-2.61143	-2.25329	0.00085	0.0296998	yes
59	CAMSAP2	MIG_CD34_pos	VENTX_CD34_pos	OK	0.285599	1.00171	1.81039	2.04606	0.00095	0.0315614	yes
64	CCNA1	MIG_CD34_pos	VENTX_CD34_pos	OK	22.3297	5.29113	-2.07732	-3.42473	5e-05	0.00322409	yes
66	CCR7	MIG_CD34_pos	VENTX_CD34_pos	OK	3.83222	9.50354	1.31028	1.93746	0.0017	0.0496218	yes
69	CD163	MIG_CD34_pos	VENTX_CD34_pos	OK	0.380114	3.12087	3.03744	3.38466	5e-05	0.00322409	yes
70	CD1A	MIG_CD34_pos	VENTX_CD34_pos	OK	0.493701	2.74665	2.47596	2.46535	0.00015	0.00806023	yes
71	CD1B	MIG_CD34_pos	VENTX_CD34_pos	OK	0.126511	2.08447	4.04235	2.92865	0.0006	0.0236433	yes
72	CD1C	MIG_CD34_pos	VENTX_CD34_pos	OK	1.08648	4.70101	2.11331	2.60371	5e-05	0.00322409	yes
73	CD1E	MIG_CD34_pos	VENTX_CD34_pos	OK	1.29681	9.80783	2.91896	3.42948	5e-05	0.00322409	yes
74	CD2	MIG_CD34_pos	VENTX_CD34_pos	OK	3.1467	0.459087	-2.777	-2.49384	5e-05	0.00322409	yes
75	CD200R1	MIG_CD34_pos	VENTX_CD34_pos	OK	2.63686	0.646154	-2.02887	-2.00319	0.00125	0.0394056	yes
77	CD33	MIG_CD34_pos	VENTX_CD34_pos	OK	53.569	98.5085	0.878851	2.06369	0.00065	0.0245891	yes
78	CD36	MIG_CD34_pos	VENTX_CD34_pos	OK	71.0716	19.9576	-1.83233	-3.86799	5e-05	0.00322409	yes
81	CD48	MIG_CD34_pos	VENTX_CD34_pos	OK	116.247	41.3799	-1.49019	-3.40883	5e-05	0.00322409	yes
82	CD55	MIG_CD34_pos	VENTX_CD34_pos	OK	41.8997	22.7857	-0.878809	-2.12414	0.0004	0.017844	yes
83	CD82	MIG_CD34_pos	VENTX_CD34_pos	OK	76.1116	29.8761	-1.34912	-3.12812	5e-05	0.00322409	yes
84	CD93	MIG_CD34_pos	VENTX_CD34_pos	OK	6.46585	12.5031	0.951377	2.22384	0.0001	0.00586198	yes
86	CDH5	MIG_CD34_pos	VENTX_CD34_pos	OK	0.0272362	0.271346	3.31654	2.16334	0.0013	0.0408004	yes
89	CECR1	MIG_CD34_pos	VENTX_CD34_pos	OK	29.843	16.8485	-0.82477	-2.01105	0.00045	0.0191703	yes
92	CHDH	MIG_CD34_pos	VENTX_CD34_pos	OK	1.17067	0.243069	-2.2679	-2.16933	0.0005	0.0207398	yes
93	CHST2	MIG_CD34_pos	VENTX_CD34_pos	OK	7.28679	2.73809	-1.41211	-2.3792	0.0001	0.00586198	yes
94	CIITA	MIG_CD34_pos	VENTX_CD34_pos	OK	8.12647	15.2642	0.909455	2.0544	0.00055	0.0221028	yes
95	CKAP4	MIG_CD34_pos	VENTX_CD34_pos	OK	35.0346	5.06028	-2.79149	-5.43021	5e-05	0.00322409	yes
97	CLC	MIG_CD34_pos	VENTX_CD34_pos	OK	1402.91	260.022	-2.43172	-5.85129	5e-05	0.00322409	yes
99	CLEC5A	MIG_CD34_pos	VENTX_CD34_pos	OK	4.88997	10.1869	1.05882	1.99327	0.0009	0.0307648	yes
102	CMTM4	MIG_CD34_pos	VENTX_CD34_pos	OK	2.68767	5.54606	1.04511	2.04922	0.00085	0.0296998	yes
104	CNRIP1	MIG_CD34_pos	VENTX_CD34_pos	OK	40.9428	5.97022	-2.77775	-4.71712	5e-05	0.00322409	yes
106	COL6A5	MIG_CD34_pos	VENTX_CD34_pos	OK	0.280705	0.0281815	-3.31623	-2.53641	0.00065	0.0245891	yes
107	CPA3	MIG_CD34_pos	VENTX_CD34_pos	OK	722.358	170.984	-2.07885	-5.36708	5e-05	0.00322409	yes
108	CR1	MIG_CD34_pos	VENTX_CD34_pos	OK	8.58292	1.44174	-2.57365	-4.48406	5e-05	0.00322409	yes
109	CRISP2	MIG_CD34_pos	VENTX_CD34_pos	OK	1.45215	0.25097	-2.5326	-1.936	0.00155	0.0466843	yes
110	CSF1	MIG_CD34_pos	VENTX_CD34_pos	OK	4.06558	1.07763	-1.9156	-2.55281	5e-05	0.00322409	yes
111	CSF1R	MIG_CD34_pos	VENTX_CD34_pos	OK	13.7059	37.8074	1.46388	3.49416	5e-05	0.00322409	yes
112	CSF3R	MIG_CD34_pos	VENTX_CD34_pos	OK	29.8846	70.7007	1.24232	3.03495	5e-05	0.00322409	yes
114	CTNNBL1	MIG_CD34_pos	VENTX_CD34_pos	OK	82.0324	50.8845	-0.688966	-1.7807	0.00145	0.0443312	yes
116	CX3CR1	MIG_CD34_pos	VENTX_CD34_pos	OK	2.48531	15.5095	2.64165	4.2082	5e-05	0.00322409	yes
117	CXCR4	MIG_CD34_pos	VENTX_CD34_pos	OK	62.8076	24.9448	-1.3322	-3.0572	5e-05	0.00322409	yes
118	CYBB	MIG_CD34_pos	VENTX_CD34_pos	OK	13.3605	30.7793	1.20399	2.89897	5e-05	0.00322409	yes
120	CYP1B1	MIG_CD34_pos	VENTX_CD34_pos	OK	8.20685	29.1777	1.82996	4.19879	5e-05	0.00322409	yes
122	CYTH4	MIG_CD34_pos	VENTX_CD34_pos	OK	13.2241	27.3319	1.04742	2.36984	5e-05	0.00322409	yes
123	DES	MIG_CD34_pos	VENTX_CD34_pos	OK	0.695238	0.0793375	-3.13143	-2.24971	0.00045	0.0191703	yes
126	DHRS9	MIG_CD34_pos	VENTX_CD34_pos	OK	6.49997	1.10262	-2.5595	-2.79483	0.0001	0.00586198	yes
127	DLC1	MIG_CD34_pos	VENTX_CD34_pos	OK	11.6462	2.95381	-1.97921	-3.72272	5e-05	0.00322409	yes
131	DNAJC6	MIG_CD34_pos	VENTX_CD34_pos	OK	11.957	2.94922	-2.01945	-3.84348	5e-05	0.00322409	yes
132	DPP4	MIG_CD34_pos	VENTX_CD34_pos	OK	8.0413	2.27286	-1.82292	-2.84478	5e-05	0.00322409	yes
134	DUSP3	MIG_CD34_pos	VENTX_CD34_pos	OK	31.9243	53.312	0.739805	1.96385	0.001	0.0329142	yes
135	DUSP6	MIG_CD34_pos	VENTX_CD34_pos	OK	52.0902	19.834	-1.39304	-3.26916	5e-05	0.00322409	yes
137	ELOVL7	MIG_CD34_pos	VENTX_CD34_pos	OK	4.70008	0.604554	-2.95874	-3.56742	5e-05	0.00322409	yes
139	EMR2	MIG_CD34_pos	VENTX_CD34_pos	OK	12.2804	21.6746	0.819653	2.03498	0.0003	0.0139993	yes
140	ENPP3	MIG_CD34_pos	VENTX_CD34_pos	OK	21.272	7.45633	-1.51242	-3.02458	5e-05	0.00322409	yes
141	EPAS1	MIG_CD34_pos	VENTX_CD34_pos	OK	6.15391	2.76864	-1.15233	-2.06014	0.0003	0.0139993	yes
142	EPB41L3	MIG_CD34_pos	VENTX_CD34_pos	OK	8.73431	17.7095	1.01976	2.30708	0.0001	0.00586198	yes
145	EPOR	MIG_CD34_pos	VENTX_CD34_pos	OK	11.7897	4.53378	-1.37874	-2.25718	0.00025	0.0123571	yes
148	ETS2	MIG_CD34_pos	VENTX_CD34_pos	OK	46.9429	27.3963	-0.776926	-1.99163	0.0007	0.0261321	yes
150	F3	MIG_CD34_pos	VENTX_CD34_pos	OK	1.96607	9.82318	2.32088	3.24333	5e-05	0.00322409	yes
151	FAM129A	MIG_CD34_pos	VENTX_CD34_pos	OK	18.3834	32.0591	0.802332	2.11351	0.0002	0.0103547	yes
153	FAM171A1	MIG_CD34_pos	VENTX_CD34_pos	OK	5.80512	0.951655	-2.60881	-3.48233	5e-05	0.00322409	yes
157	FAM49A	MIG_CD34_pos	VENTX_CD34_pos	OK	3.71425	8.19668	1.14197	2.14229	0.00045	0.0191703	yes
158	FAM65C	MIG_CD34_pos	VENTX_CD34_pos	OK	6.08218	1.01658	-2.58087	-3.51102	5e-05	0.00322409	yes
160	FAM83F	MIG_CD34_pos	VENTX_CD34_pos	OK	1.76131	0.357469	-2.30076	-2.17999	0.0002	0.0103547	yes
161	FBLN2	MIG_CD34_pos	VENTX_CD34_pos	OK	6.7622	2.91586	-1.21357	-2.05294	0.00065	0.0245891	yes
163	FBXO7	MIG_CD34_pos	VENTX_CD34_pos	OK	144.134	88.353	-0.70606	-1.89739	0.00115	0.036826	yes
164	FCER1A	MIG_CD34_pos	VENTX_CD34_pos	OK	136.431	15.0799	-3.17747	-5.61781	5e-05	0.00322409	yes
165	FCGR1A	MIG_CD34_pos	VENTX_CD34_pos	OK	3.77135	9.98753	1.40505	2.10316	0.0006	0.0236433	yes
168	FCRL2	MIG_CD34_pos	VENTX_CD34_pos	OK	0.723404	0.102269	-2.82243	-2.3105	5e-05	0.00322409	yes
169	FERMT3	MIG_CD34_pos	VENTX_CD34_pos	OK	62.4251	30.2636	-1.04454	-2.49788	5e-05	0.00322409	yes
170	FGD2	MIG_CD34_pos	VENTX_CD34_pos	OK	2.38657	5.9803	1.32528	1.96171	0.00135	0.041998	yes
171	FGD6	MIG_CD34_pos	VENTX_CD34_pos	OK	1.48719	3.29852	1.14923	2.04233	0.00045	0.0191703	yes
172	FGL2	MIG_CD34_pos	VENTX_CD34_pos	OK	8.382	17.2836	1.04403	2.30582	0.00025	0.0123571	yes
175	FLT3	MIG_CD34_pos	VENTX_CD34_pos	OK	9.52511	20.3949	1.0984	2.44779	0.0002	0.0103547	yes
176	FMNL2	MIG_CD34_pos	VENTX_CD34_pos	OK	2.40702	5.10567	1.08486	1.90189	0.0015	0.045468	yes
177	FREM1	MIG_CD34_pos	VENTX_CD34_pos	OK	2.32863	0.435872	-2.4175	-3.19137	5e-05	0.00322409	yes
178	FZD3	MIG_CD34_pos	VENTX_CD34_pos	OK	1.8578	0.803911	-1.20848	-1.99132	0.00095	0.0315614	yes
179	GALNTL4	MIG_CD34_pos	VENTX_CD34_pos	OK	1.75907	7.5941	2.11007	2.72211	0.00015	0.00806023	yes
180	GATA1	MIG_CD34_pos	VENTX_CD34_pos	OK	59.5086	21.671	-1.45733	-3.13382	5e-05	0.00322409	yes
181	GATA2	MIG_CD34_pos	VENTX_CD34_pos	OK	98.9702	42.2331	-1.22862	-3.18297	5e-05	0.00322409	yes
182	GBP5	MIG_CD34_pos	VENTX_CD34_pos	OK	4.32558	9.27606	1.10062	2.04498	0.00065	0.0245891	yes
183	GDPD1	MIG_CD34_pos	VENTX_CD34_pos	OK	5.25801	1.55444	-1.75813	-2.12346	0.0013	0.0408004	yes
184	GFI1B	MIG_CD34_pos	VENTX_CD34_pos	OK	33.1398	13.2649	-1.32095	-2.61535	5e-05	0.00322409	yes
185	GMPR	MIG_CD34_pos	VENTX_CD34_pos	OK	58.3039	8.4153	-2.79251	-4.92402	5e-05	0.00322409	yes
189	GPR84	MIG_CD34_pos	VENTX_CD34_pos	OK	0.710966	3.5509	2.32033	2.20637	0.00075	0.0273509	yes
191	GRAMD1B	MIG_CD34_pos	VENTX_CD34_pos	OK	1.49186	4.62193	1.63138	2.1079	0.00115	0.036826	yes
192	GRAP2	MIG_CD34_pos	VENTX_CD34_pos	OK	27.2414	3.62612	-2.9093	-4.03961	5e-05	0.00322409	yes
193	GREM1	MIG_CD34_pos	VENTX_CD34_pos	OK	0.0177332	0.718951	5.34137	3.37885	0.0003	0.0139993	yes
194	HBA1	MIG_CD34_pos	VENTX_CD34_pos	OK	17.8855	4.3375	-2.04385	-2.27188	0.0001	0.00586198	yes
195	HBB	MIG_CD34_pos	VENTX_CD34_pos	OK	1001.87	245.655	-2.02799	-4.54366	5e-05	0.00322409	yes
197	HBD	MIG_CD34_pos	VENTX_CD34_pos	OK	446.177	63.9559	-2.80247	-6.24466	5e-05	0.00322409	yes
199	HBG1	MIG_CD34_pos	VENTX_CD34_pos	OK	29.4126	10.3918	-1.50098	-2.00596	0.0005	0.0207398	yes
200	HBG2	MIG_CD34_pos	VENTX_CD34_pos	OK	544	91.8846	-2.56571	-5.89016	5e-05	0.00322409	yes
202	HDC	MIG_CD34_pos	VENTX_CD34_pos	OK	292.283	93.4721	-1.64476	-4.0836	5e-05	0.00322409	yes
205	HIP1	MIG_CD34_pos	VENTX_CD34_pos	OK	10.3208	22.8074	1.14394	2.79734	5e-05	0.00322409	yes
206	HK1	MIG_CD34_pos	VENTX_CD34_pos	OK	79.7227	41.4878	-0.942303	-2.51854	5e-05	0.00322409	yes
207	HLA-DOA	MIG_CD34_pos	VENTX_CD34_pos	OK	3.4792	8.11039	1.22102	2.03151	0.00095	0.0315614	yes
210	HPGD	MIG_CD34_pos	VENTX_CD34_pos	OK	161.126	17.4215	-3.20925	-7.76661	5e-05	0.00322409	yes
211	HPGDS	MIG_CD34_pos	VENTX_CD34_pos	OK	80.5065	31.9841	-1.33175	-3.14848	5e-05	0.00322409	yes
213	HRH2	MIG_CD34_pos	VENTX_CD34_pos	OK	6.28265	15.355	1.28926	2.39269	0.0003	0.0139993	yes
214	HSPG2	MIG_CD34_pos	VENTX_CD34_pos	OK	5.36548	2.67643	-1.0034	-2.20485	0.00025	0.0123571	yes
215	HTRA3	MIG_CD34_pos	VENTX_CD34_pos	OK	8.24117	19.5549	1.24661	2.44455	0.00015	0.00806023	yes
218	IGF2R	MIG_CD34_pos	VENTX_CD34_pos	OK	6.61612	17.2858	1.38553	3.29957	5e-05	0.00322409	yes
222	IGSF3	MIG_CD34_pos	VENTX_CD34_pos	OK	0.669005	0.0808981	-3.04784	-2.49171	0.00095	0.0315614	yes
225	IL13RA1	MIG_CD34_pos	VENTX_CD34_pos	OK	5.62401	11.0321	0.97204	1.96739	0.00125	0.0394056	yes
227	IL17RE	MIG_CD34_pos	VENTX_CD34_pos	OK	1.82927	5.97275	1.70713	2.25175	0.0006	0.0236433	yes
228	IL18R1	MIG_CD34_pos	VENTX_CD34_pos	OK	9.73255	4.46964	-1.12266	-2.06314	0.00065	0.0245891	yes
230	IL1RL1	MIG_CD34_pos	VENTX_CD34_pos	OK	61.3944	17.0336	-1.84972	-4.01629	5e-05	0.00322409	yes
231	IL6R	MIG_CD34_pos	VENTX_CD34_pos	OK	15.1685	38.2865	1.33576	3.4016	5e-05	0.00322409	yes
232	IL7	MIG_CD34_pos	VENTX_CD34_pos	OK	3.99018	0.961182	-2.05357	-2.14534	0.00075	0.0273509	yes
234	IPCEF1	MIG_CD34_pos	VENTX_CD34_pos	OK	4.56984	11.4432	1.32428	2.84144	5e-05	0.00322409	yes
235	IRF6	MIG_CD34_pos	VENTX_CD34_pos	OK	1.97896	0.55151	-1.84328	-2.04127	0.00055	0.0221028	yes
241	JAG1	MIG_CD34_pos	VENTX_CD34_pos	OK	2.29876	6.78136	1.56072	2.82026	5e-05	0.00322409	yes
242	JPH1	MIG_CD34_pos	VENTX_CD34_pos	OK	5.16416	1.71689	-1.58874	-2.38609	0.00015	0.00806023	yes
246	KCNH2	MIG_CD34_pos	VENTX_CD34_pos	OK	47.6582	21.1197	-1.17413	-2.70866	5e-05	0.00322409	yes
247	KCTD12	MIG_CD34_pos	VENTX_CD34_pos	OK	6.04656	14.304	1.24223	2.84008	5e-05	0.00322409	yes
248	KEL	MIG_CD34_pos	VENTX_CD34_pos	OK	12.4084	3.27793	-1.92045	-2.97894	5e-05	0.00322409	yes
249	KIAA0748	MIG_CD34_pos	VENTX_CD34_pos	OK	53.827	22.7578	-1.24197	-2.85969	5e-05	0.00322409	yes
250	KIAA1274	MIG_CD34_pos	VENTX_CD34_pos	OK	3.50922	7.83033	1.15792	2.11796	0.0005	0.0207398	yes
251	KLF1	MIG_CD34_pos	VENTX_CD34_pos	OK	27.1218	5.4725	-2.30918	-3.66169	5e-05	0.00322409	yes
252	KRT1	MIG_CD34_pos	VENTX_CD34_pos	OK	3.85814	0.191183	-4.33488	-3.69022	5e-05	0.00322409	yes
254	LANCL3	MIG_CD34_pos	VENTX_CD34_pos	OK	1.06115	0.202039	-2.39293	-2.22991	0.0012	0.0381686	yes
256	LCA5	MIG_CD34_pos	VENTX_CD34_pos	OK	1.39497	0.394441	-1.82235	-1.96109	0.0008	0.0288041	yes
257	LDB1	MIG_CD34_pos	VENTX_CD34_pos	OK	78.4984	47.1065	-0.736736	-1.90809	0.001	0.0329142	yes
258	LDLRAD3	MIG_CD34_pos	VENTX_CD34_pos	OK	9.94667	3.43139	-1.53542	-2.49626	0.0001	0.00586198	yes
259	LEF1	MIG_CD34_pos	VENTX_CD34_pos	OK	7.65517	2.24943	-1.76688	-2.48612	0.00045	0.0191703	yes
261	LIF	MIG_CD34_pos	VENTX_CD34_pos	OK	50.4401	11.2454	-2.16523	-4.78864	5e-05	0.00322409	yes
266	LITAF	MIG_CD34_pos	VENTX_CD34_pos	OK	53.1009	95.2118	0.842404	2.2286	0.00015	0.00806023	yes
267	LMO2	MIG_CD34_pos	VENTX_CD34_pos	OK	98.5562	58.2783	-0.757988	-1.92368	0.00085	0.0296998	yes
268	LMO4	MIG_CD34_pos	VENTX_CD34_pos	OK	40.2115	18.2864	-1.13684	-2.9495	5e-05	0.00322409	yes
272	LOC93432	MIG_CD34_pos	VENTX_CD34_pos	OK	0.0586523	1.88433	5.00572	3.34619	0.00045	0.0191703	yes
276	LTBP1	MIG_CD34_pos	VENTX_CD34_pos	OK	16.3496	2.54564	-2.68315	-4.6366	5e-05	0.00322409	yes
278	LY86	MIG_CD34_pos	VENTX_CD34_pos	OK	30.8148	60.6445	0.976752	1.95854	0.00085	0.0296998	yes
281	ME1	MIG_CD34_pos	VENTX_CD34_pos	OK	2.94282	15.4618	2.39344	4.09736	5e-05	0.00322409	yes
283	MEIS2	MIG_CD34_pos	VENTX_CD34_pos	OK	0.489318	0.0799646	-2.61334	-1.83973	0.0017	0.0496218	yes
284	MINPP1	MIG_CD34_pos	VENTX_CD34_pos	OK	46.5035	18.939	-1.29598	-2.93412	5e-05	0.00322409	yes
289	MPEG1	MIG_CD34_pos	VENTX_CD34_pos	OK	17.4531	36.6082	1.06868	2.28348	5e-05	0.00322409	yes
290	MS4A6A	MIG_CD34_pos	VENTX_CD34_pos	OK	29.1587	51.0861	0.809004	1.88417	0.0015	0.045468	yes
293	MYH10	MIG_CD34_pos	VENTX_CD34_pos	OK	18.6178	10.5195	-0.823619	-2.08653	0.00035	0.0158629	yes
294	MYL4	MIG_CD34_pos	VENTX_CD34_pos	OK	37.7468	6.33413	-2.57514	-3.50956	5e-05	0.00322409	yes
297	MYO5C	MIG_CD34_pos	VENTX_CD34_pos	OK	1.3849	3.46307	1.32227	2.10183	0.0009	0.0307648	yes
298	NAIP	MIG_CD34_pos	VENTX_CD34_pos	OK	19.5608	33.2984	0.767486	2.05423	0.00035	0.0158629	yes
302	NCS1	MIG_CD34_pos	VENTX_CD34_pos	OK	1.89397	0.403543	-2.23062	-2.59301	5e-05	0.00322409	yes
303	NDRG1	MIG_CD34_pos	VENTX_CD34_pos	OK	19.2741	9.92386	-0.95769	-2.06164	0.0004	0.017844	yes
306	NKG7	MIG_CD34_pos	VENTX_CD34_pos	OK	81.7259	174.874	1.09745	2.57967	5e-05	0.00322409	yes
308	NMT2	MIG_CD34_pos	VENTX_CD34_pos	OK	4.97418	1.81083	-1.45781	-2.32909	0.00015	0.00806023	yes
313	OLFML3	MIG_CD34_pos	VENTX_CD34_pos	OK	0.280634	1.53896	2.45519	2.20619	0.0004	0.017844	yes
315	OSBP2	MIG_CD34_pos	VENTX_CD34_pos	OK	2.8404	0.705106	-2.01018	-2.49016	5e-05	0.00322409	yes
318	PAK1	MIG_CD34_pos	VENTX_CD34_pos	OK	33.3339	56.6737	0.765688	2.01078	0.00065	0.0245891	yes
319	PAPSS1	MIG_CD34_pos	VENTX_CD34_pos	OK	59.8015	31.8138	-0.910529	-2.33487	5e-05	0.00322409	yes
321	PDLIM1	MIG_CD34_pos	VENTX_CD34_pos	OK	67.2112	22.4637	-1.58111	-3.34159	5e-05	0.00322409	yes
323	PI3	MIG_CD34_pos	VENTX_CD34_pos	OK	0	0.294883	Inf	NA	0.00065	0.0245891	yes
324	PIK3C2B	MIG_CD34_pos	VENTX_CD34_pos	OK	4.13897	7.51471	0.860445	1.8825	0.0017	0.0496218	yes
325	PIK3R6	MIG_CD34_pos	VENTX_CD34_pos	OK	14.9939	7.27373	-1.0436	-2.06939	0.00065	0.0245891	yes
326	PITPNM2	MIG_CD34_pos	VENTX_CD34_pos	OK	2.67063	1.03588	-1.36633	-2.00948	0.00115	0.036826	yes
328	PKIB	MIG_CD34_pos	VENTX_CD34_pos	OK	8.07894	18.2737	1.17753	2.06215	0.0011	0.0356269	yes
335	PLEKHG1	MIG_CD34_pos	VENTX_CD34_pos	OK	1.67688	0.420675	-1.995	-2.35916	0.0003	0.0139993	yes
339	PLXNC1	MIG_CD34_pos	VENTX_CD34_pos	OK	12.5811	5.85008	-1.10474	-2.35746	5e-05	0.00322409	yes
340	PMP22	MIG_CD34_pos	VENTX_CD34_pos	OK	23.8361	3.38063	-2.81779	-4.10646	5e-05	0.00322409	yes
343	PRDM1	MIG_CD34_pos	VENTX_CD34_pos	OK	0.553865	2.23702	2.01397	2.44326	5e-05	0.00322409	yes
346	PRKAR2B	MIG_CD34_pos	VENTX_CD34_pos	OK	28.7619	9.70731	-1.56701	-3.48162	5e-05	0.00322409	yes
347	PRNP	MIG_CD34_pos	VENTX_CD34_pos	OK	66.7852	37.918	-0.816647	-2.11574	0.00035	0.0158629	yes
350	PRSS3	MIG_CD34_pos	VENTX_CD34_pos	OK	2.9771	0.281307	-3.40369	-2.57807	0.0007	0.0261321	yes
352	PTGER2	MIG_CD34_pos	VENTX_CD34_pos	OK	9.0858	2.77237	-1.7125	-2.4338	0.00015	0.00806023	yes
355	PTPRD	MIG_CD34_pos	VENTX_CD34_pos	OK	0.668762	2.36088	1.81976	2.57911	0.0001	0.00586198	yes
358	PVT1	MIG_CD34_pos	VENTX_CD34_pos	OK	12.6291	4.75026	-1.41067	-2.21583	0.0002	0.0103547	yes
359	RAB27B	MIG_CD34_pos	VENTX_CD34_pos	OK	20.8634	3.88741	-2.42409	-4.88018	5e-05	0.00322409	yes
360	RAB31	MIG_CD34_pos	VENTX_CD34_pos	OK	18.7242	34.0292	0.86187	2.18141	0.00045	0.0191703	yes
361	RAB37	MIG_CD34_pos	VENTX_CD34_pos	OK	52.3381	26.9432	-0.95794	-2.06654	0.00055	0.0221028	yes
363	RASSF2	MIG_CD34_pos	VENTX_CD34_pos	OK	47.3611	79.678	0.750478	2.02808	5e-05	0.00322409	yes
364	RCBTB2	MIG_CD34_pos	VENTX_CD34_pos	OK	13.4568	32.9805	1.29328	3.03465	5e-05	0.00322409	yes
366	RGS18	MIG_CD34_pos	VENTX_CD34_pos	OK	38.024	11.9883	-1.66529	-3.32998	5e-05	0.00322409	yes
367	RHAG	MIG_CD34_pos	VENTX_CD34_pos	OK	45.1794	8.64041	-2.38649	-4.37906	5e-05	0.00322409	yes
370	RNASE1	MIG_CD34_pos	VENTX_CD34_pos	OK	19.4909	4.5876	-2.08699	-2.52554	0.0003	0.0139993	yes
372	RNF213	MIG_CD34_pos	VENTX_CD34_pos	OK	10.7612	18.1463	0.753838	1.8635	0.0008	0.0288041	yes
374	RUNX3	MIG_CD34_pos	VENTX_CD34_pos	OK	21.5131	34.8266	0.694976	1.80299	0.0016	0.0477844	yes
375	RXRA	MIG_CD34_pos	VENTX_CD34_pos	OK	5.62001	16.2221	1.52931	3.24584	5e-05	0.00322409	yes
376	RYR3	MIG_CD34_pos	VENTX_CD34_pos	OK	1.66421	0.338703	-2.29674	-3.09449	5e-05	0.00322409	yes
379	S100B	MIG_CD34_pos	VENTX_CD34_pos	OK	37.0164	73.102	0.981746	2.21068	0.00015	0.00806023	yes
380	S1PR1	MIG_CD34_pos	VENTX_CD34_pos	OK	4.19065	1.21329	-1.78825	-2.28945	0.0003	0.0139993	yes
381	SASH3	MIG_CD34_pos	VENTX_CD34_pos	OK	31.9858	53.2176	0.734474	1.84686	0.00165	0.0489684	yes
382	SDPR	MIG_CD34_pos	VENTX_CD34_pos	OK	22.3287	4.03276	-2.46906	-4.35277	5e-05	0.00322409	yes
384	SEC14L2	MIG_CD34_pos	VENTX_CD34_pos	OK	1.9751	0.374688	-2.39817	-2.14918	0.00095	0.0315614	yes
391	SERPINB8	MIG_CD34_pos	VENTX_CD34_pos	OK	10.7309	23.6931	1.1427	2.3943	0.0001	0.00586198	yes
392	SERPINE2	MIG_CD34_pos	VENTX_CD34_pos	OK	19.5857	8.70133	-1.17049	-2.2306	5e-05	0.00322409	yes
393	SGSH	MIG_CD34_pos	VENTX_CD34_pos	OK	0.760914	3.33173	2.13047	2.41487	0.00025	0.0123571	yes
394	SH3BP5	MIG_CD34_pos	VENTX_CD34_pos	OK	14.4722	39.7089	1.45617	3.10146	5e-05	0.00322409	yes
395	SH3PXD2B	MIG_CD34_pos	VENTX_CD34_pos	OK	1.3691	4.80379	1.81095	3.04283	5e-05	0.00322409	yes
397	SIGLEC9	MIG_CD34_pos	VENTX_CD34_pos	OK	1.35573	4.44189	1.71211	1.88714	0.0017	0.0496218	yes
399	SIRPB2	MIG_CD34_pos	VENTX_CD34_pos	OK	3.93234	10.1479	1.36772	2.19283	0.00015	0.00806023	yes
400	SKAP1	MIG_CD34_pos	VENTX_CD34_pos	OK	4.40586	0.270534	-4.02554	-3.84391	5e-05	0.00322409	yes
403	SLC18A2	MIG_CD34_pos	VENTX_CD34_pos	OK	32.3202	8.42113	-1.94035	-4.3654	5e-05	0.00322409	yes
404	SLC20A1	MIG_CD34_pos	VENTX_CD34_pos	OK	48.7266	103.707	1.08973	2.81595	5e-05	0.00322409	yes
406	SLC24A3	MIG_CD34_pos	VENTX_CD34_pos	OK	9.6374	3.60465	-1.41878	-2.49927	5e-05	0.00322409	yes
408	SLC2A10	MIG_CD34_pos	VENTX_CD34_pos	OK	4.66944	1.54778	-1.59305	-2.2564	0.00075	0.0273509	yes
410	SLC38A1	MIG_CD34_pos	VENTX_CD34_pos	OK	39.629	65.1754	0.71777	1.98579	0.00095	0.0315614	yes
411	SLC40A1	MIG_CD34_pos	VENTX_CD34_pos	OK	101.679	27.8482	-1.86837	-4.71962	5e-05	0.00322409	yes
412	SLC44A3	MIG_CD34_pos	VENTX_CD34_pos	OK	0.0421534	1.05732	4.64862	3.21468	0.0003	0.0139993	yes
414	SLC45A3	MIG_CD34_pos	VENTX_CD34_pos	OK	55.0412	18.345	-1.58513	-3.89358	5e-05	0.00322409	yes
415	SLC7A11	MIG_CD34_pos	VENTX_CD34_pos	OK	4.19309	7.74306	0.88489	2.00022	0.00075	0.0273509	yes
417	SLFN5	MIG_CD34_pos	VENTX_CD34_pos	OK	2.1934	0.510708	-2.1026	-2.47276	0.00025	0.0123571	yes
419	SLPI	MIG_CD34_pos	VENTX_CD34_pos	OK	0.497623	4.53634	3.1884	2.55017	5e-05	0.00322409	yes
420	SMAD3	MIG_CD34_pos	VENTX_CD34_pos	OK	3.58051	7.0879	0.985191	1.94605	0.001	0.0329142	yes
423	SPP1	MIG_CD34_pos	VENTX_CD34_pos	OK	13.0753	56.6315	2.11477	3.95381	5e-05	0.00322409	yes
425	SPTA1	MIG_CD34_pos	VENTX_CD34_pos	OK	26.2465	7.06842	-1.89266	-4.17337	5e-05	0.00322409	yes
426	SPTB	MIG_CD34_pos	VENTX_CD34_pos	OK	1.87326	0.5805	-1.69019	-2.27633	0.00075	0.0273509	yes
427	SPTBN2	MIG_CD34_pos	VENTX_CD34_pos	OK	0.723293	0.222129	-1.70319	-1.81597	0.00135	0.041998	yes
430	STAB1	MIG_CD34_pos	VENTX_CD34_pos	OK	17.3576	41.1891	1.24669	2.26188	0.00055	0.0221028	yes
431	STARD13	MIG_CD34_pos	VENTX_CD34_pos	OK	0.879792	2.47056	1.4896	2.01564	0.0009	0.0307648	yes
432	STARD9	MIG_CD34_pos	VENTX_CD34_pos	OK	2.17347	4.40127	1.01792	2.26614	0.00015	0.00806023	yes
433	STAT4	MIG_CD34_pos	VENTX_CD34_pos	OK	5.41768	1.90466	-1.50814	-2.07706	0.0008	0.0288041	yes
434	STON2	MIG_CD34_pos	VENTX_CD34_pos	OK	6.83455	2.13402	-1.67927	-2.79353	5e-05	0.00322409	yes
435	STXBP5	MIG_CD34_pos	VENTX_CD34_pos	OK	33.6624	8.81738	-1.93272	-4.66782	5e-05	0.00322409	yes
436	SVOPL	MIG_CD34_pos	VENTX_CD34_pos	OK	7.44497	1.36786	-2.44434	-2.56614	0.00015	0.00806023	yes
437	SYNGR2	MIG_CD34_pos	VENTX_CD34_pos	OK	61.2876	24.7496	-1.30819	-2.97632	5e-05	0.00322409	yes
439	SYTL3	MIG_CD34_pos	VENTX_CD34_pos	OK	6.63995	1.93471	-1.77905	-2.36158	0.00045	0.0191703	yes
440	SYTL4	MIG_CD34_pos	VENTX_CD34_pos	OK	6.83729	2.21254	-1.62772	-2.47108	0.00015	0.00806023	yes
441	TACSTD2	MIG_CD34_pos	VENTX_CD34_pos	OK	0.198	1.88637	3.25204	2.90538	5e-05	0.00322409	yes
442	TAL1	MIG_CD34_pos	VENTX_CD34_pos	OK	32.2289	13.7506	-1.22886	-3.07958	5e-05	0.00322409	yes
443	TCN1	MIG_CD34_pos	VENTX_CD34_pos	OK	13.9504	2.18565	-2.67417	-3.52403	5e-05	0.00322409	yes
446	TFR2	MIG_CD34_pos	VENTX_CD34_pos	OK	31.7282	11.1299	-1.51132	-3.28942	5e-05	0.00322409	yes
447	TFRC	MIG_CD34_pos	VENTX_CD34_pos	OK	212.349	128.823	-0.721044	-1.93478	0.00085	0.0296998	yes
448	TGFBI	MIG_CD34_pos	VENTX_CD34_pos	OK	5.9167	23.5915	1.9954	3.81913	5e-05	0.00322409	yes
449	TGM2	MIG_CD34_pos	VENTX_CD34_pos	OK	2.58691	0.598678	-2.11138	-2.41064	0.0001	0.00586198	yes
450	TGM5	MIG_CD34_pos	VENTX_CD34_pos	OK	2.76084	22.1942	3.00701	4.31535	5e-05	0.00322409	yes
452	TIMP3	MIG_CD34_pos	VENTX_CD34_pos	OK	36.6739	8.79325	-2.06028	-4.56269	5e-05	0.00322409	yes
453	TLR1	MIG_CD34_pos	VENTX_CD34_pos	OK	4.64054	9.88051	1.09029	1.88921	0.0012	0.0381686	yes
454	TLR4	MIG_CD34_pos	VENTX_CD34_pos	OK	4.49109	8.34716	0.894219	1.83328	0.0017	0.0496218	yes
455	TLR6	MIG_CD34_pos	VENTX_CD34_pos	OK	2.05074	4.87011	1.24781	2.09367	0.00085	0.0296998	yes
456	TM4SF1	MIG_CD34_pos	VENTX_CD34_pos	OK	2.71968	9.3802	1.78618	2.31715	0.00025	0.0123571	yes
458	TMEM164	MIG_CD34_pos	VENTX_CD34_pos	OK	43.0996	23.4251	-0.879624	-2.29326	0.0001	0.00586198	yes
462	TNFRSF1B	MIG_CD34_pos	VENTX_CD34_pos	OK	13.3418	31.5603	1.24216	2.85068	5e-05	0.00322409	yes
464	TNS3	MIG_CD34_pos	VENTX_CD34_pos	OK	6.42848	11.6647	0.859597	2.0474	0.0004	0.017844	yes
465	TP53RK	MIG_CD34_pos	VENTX_CD34_pos	OK	22.4315	11.8814	-0.916817	-2.05236	0.0003	0.0139993	yes
466	TPCN1	MIG_CD34_pos	VENTX_CD34_pos	OK	12.2693	4.78644	-1.35803	-2.83157	5e-05	0.00322409	yes
468	TRIB2	MIG_CD34_pos	VENTX_CD34_pos	OK	18.2426	7.37665	-1.30628	-2.56708	5e-05	0.00322409	yes
469	TRIM16	MIG_CD34_pos	VENTX_CD34_pos	OK	17.6189	9.22064	-0.934183	-1.9331	0.00135	0.041998	yes
470	TSPAN6	MIG_CD34_pos	VENTX_CD34_pos	OK	1.55947	0.30088	-2.3738	-2.20055	0.0003	0.0139993	yes
473	TXLNB	MIG_CD34_pos	VENTX_CD34_pos	OK	0.541406	1.98123	1.87161	2.13722	0.00125	0.0394056	yes
474	UBASH3A	MIG_CD34_pos	VENTX_CD34_pos	OK	1.10764	0.123711	-3.16245	-2.40992	0.00065	0.0245891	yes
476	UGT1A6	MIG_CD34_pos	VENTX_CD34_pos	OK	1.91926	0.131362	-3.86893	-2.96055	0.0015	0.045468	yes
477	VCL	MIG_CD34_pos	VENTX_CD34_pos	OK	39.0533	14.8339	-1.39655	-3.40073	5e-05	0.00322409	yes
478	VENTX	MIG_CD34_pos	VENTX_CD34_pos	OK	0.563911	140.53	7.96119	7.86082	5e-05	0.00322409	yes
479	VSIG4	MIG_CD34_pos	VENTX_CD34_pos	OK	0.467789	3.63747	2.959	2.85917	0.0006	0.0236433	yes
481	VWA5A	MIG_CD34_pos	VENTX_CD34_pos	OK	28.8142	12.5921	-1.19426	-2.44597	5e-05	0.00322409	yes
482	XK	MIG_CD34_pos	VENTX_CD34_pos	OK	9.45659	2.0881	-2.17913	-3.60531	5e-05	0.00322409	yes
483	ZDBF2	MIG_CD34_pos	VENTX_CD34_pos	OK	1.89275	0.846596	-1.16074	-1.79843	0.0017	0.0496218	yes
484	ZNF366	MIG_CD34_pos	VENTX_CD34_pos	OK	0.422819	2.07319	2.29374	2.25014	0.0009	0.0307648	yes
485	ZNF395	MIG_CD34_pos	VENTX_CD34_pos	OK	16.6958	8.20258	-1.02533	-2.30592	5e-05	0.00322409	yes
486	ZNF532	MIG_CD34_pos	VENTX_CD34_pos	OK	0.629617	3.69871	2.55448	3.40727	5e-05	0.00322409	yes
