# Supplementary material for: VENTX induces expansion of primitive erythroid cells and contributes to the development of acute myeloid leukemia in mice
Source: Oncotarget. 2016 Nov 24;7(52):86889–901. doi: 10.18632/oncotarget.13563 (PMC5349961; doi:10.18632/oncotarget.13563)
Supplement: Supplementary file 3 [file oncotarget-07-86889-s003.xlsx]

## Sheet: KEGG_Biocarta
Category	Term	Count	%	PValue	Genes	List Total	Pop Hits	Pop Total	Fold Enrichment	Bonferroni	Benjamini	FDR
KEGG_PATHWAY	hsa04640:Hematopoietic cell lineage	18	6.54545	2.71668e-13	798588, 816116, 789748, 805324, 825532, 823841, 801543, 783866, 780332, 793823, 819807, 824893, 807708, 805066, 813585, 777463, 821502, 803569	100	86	5085	10.643	2.87972e-11	2.87972e-11	3.04845e-10
KEGG_PATHWAY	hsa04060:Cytokine-cytokine receptor interaction	14	5.09091	0.00154428	798588, 816116, 793823, 789748, 791582, 813017, 824893, 805066, 778297, 807081, 825920, 782150, 823841, 800290	100	262	5085	2.71718	0.151105	0.0786452	1.71923
KEGG_PATHWAY	hsa04630:Jak-STAT signaling pathway	7	2.54545	0.0805819	793823, 789748, 824893, 805066, 778297, 800290, 795650	100	155	5085	2.29645	0.999864	0.94862	61.0435
Category	Term	Count	%	PValue	Genes	List Total	Pop Hits	Pop Total	Fold Enrichment	Bonferroni	Benjamini	FDR
BIOCARTA	h_ahspPathway:Hemoglobin's Chaperone	3	1.09091	0.060465	805346, 818834, 780509	50	12	1437	7.185	0.995317	0.995317	48.9598
