# Supplementary material for: VENTX induces expansion of primitive erythroid cells and contributes to the development of acute myeloid leukemia in mice
Source: Oncotarget. 2016 Nov 24;7(52):86889–901. doi: 10.18632/oncotarget.13563 (PMC5349961; doi:10.18632/oncotarget.13563)
Supplement: Supplementary file 4 [file oncotarget-07-86889-s004.xlsx]

## Sheet: gene.diff.sig.final
RNA-seq : DEG upon VENTXover expression in CB cells													* Gene names	log2(copy number per cell)							ANOVA Significant	ANOVA q-value
gene_id	sample_1	sample_2	status	value_1	value_2	log2_fold_change	test_stat	p_value	q_value	significant				Prog1	Prog2	ProE	BasoI	BasoII	Poly	Ortho			* Proteins differentialy expressed during human erythropoiesis (ANOVA significant - FDR < 0,05) with annotations
ACSS2	MIG_CD34_pos	VENTX_CD34_pos	OK	38.1793	72.4086	0.923368	2.40411	5e-05	0.00322409	yes			10A0A096LP07;A0A096LPJ3;A8K070;GPS1	16.2853	16.8308	16.2072	16.0474	15.2393	14.9539	14.2277	+	0.0172819	Gautier et al., Cell Reports 2016
ALAS2	MIG_CD34_pos	VENTX_CD34_pos	OK	10.9	2.80772	-1.95686	-2.53229	0.0002	0.0103547	yes			10A0A0A0MTI5;DBI	20.3688	20.4503	19.0156	18.4303	16.8876	16.1382	15.0003	+	0.0478764
ANXA1	MIG_CD34_pos	VENTX_CD34_pos	OK	455.106	275.017	-0.726684	-1.98576	0.00045	0.0191703	yes			10A0A0B4J220;E9PLD3;E9PRG8	16.3483	16.2871	16.3866	16.3079	15.1206	14.8386	12.8037	+	0.0168083
CA1	MIG_CD34_pos	VENTX_CD34_pos	OK	2.32052	0.250369	-3.21232	-2.8272	5e-05	0.00322409	yes			10F6QDS0	10.8611	12.4173	12.7002	Non Numérique	12.3149	Non Numérique	Non Numérique	+	0.0273114
CD82	MIG_CD34_pos	VENTX_CD34_pos	OK	76.1116	29.8761	-1.34912	-3.12812	5e-05	0.00322409	yes			10H0YHG0;SARNP	19.9663	19.8742	19.8412	19.6293	18.7659	18.5432	18.017	+	0.00604795
CTNNBL1	MIG_CD34_pos	VENTX_CD34_pos	OK	82.0324	50.8845	-0.688966	-1.7807	0.00145	0.0443312	yes			10P06753-6;DKFZp686J1372;TPM3	22.2341	22.057	22.008	21.5961	20.3939	19.9043	19.6351	+	0.00566387
DUSP3	MIG_CD34_pos	VENTX_CD34_pos	OK	31.9243	53.312	0.739805	1.96385	0.001	0.0329142	yes			10P56181-2;NDUFV3	15.9114	16.2913	16.1196	15.6855	14.2877	13.6789	12.7121	+	0.00871869
FAM129A	MIG_CD34_pos	VENTX_CD34_pos	OK	18.3834	32.0591	0.802332	2.11351	0.0002	0.0103547	yes			10Q92851-6;CASP10;Q92851-2;Q92851-4	Non Numérique	11.1033	11.1442	10.1964	9.11287	7.38082	7.46216	+	0.00801583
FERMT3	MIG_CD34_pos	VENTX_CD34_pos	OK	62.4251	30.2636	-1.04454	-2.49788	5e-05	0.00322409	yes			10Q9H857-3;NT5DC2;Q9H857-2	12.8416	13.1789	12.1603	12.263	10.1033	8.97298	Non Numérique	+	0.0250591
GATA2	MIG_CD34_pos	VENTX_CD34_pos	OK	98.9702	42.2331	-1.22862	-3.18297	5e-05	0.00322409	yes			AACS	14.4852	14.1006	12.4975	12.4755	11.6684	10.9522	9.21917	+	0.00693706
GMPR	MIG_CD34_pos	VENTX_CD34_pos	OK	58.3039	8.4153	-2.79251	-4.92402	5e-05	0.00322409	yes			AAMP	15.0687	15.3186	15.0178	14.1975	13.19	12.6668	11.9622	+	0.005625
GRAP2	MIG_CD34_pos	VENTX_CD34_pos	OK	27.2414	3.62612	-2.9093	-4.03961	5e-05	0.00322409	yes			AAR2	14.5163	14.4512	14.0047	13.2877	12.5645	12.1791	11.2258	+	0.0390009
HBA1	MIG_CD34_pos	VENTX_CD34_pos	OK	17.8855	4.3375	-2.04385	-2.27188	0.0001	0.00586198	yes			AARS	18.6789	19.0453	18.7005	18.5127	18.163	18.1092	17.8965	+	0.0452863
HBB	MIG_CD34_pos	VENTX_CD34_pos	OK	1001.87	245.655	-2.02799	-4.54366	5e-05	0.00322409	yes			AARS2	13.737	13.5981	13.5118	13.4067	12.317	11.548	10.1036	+	0.00695858
HBD	MIG_CD34_pos	VENTX_CD34_pos	OK	446.177	63.9559	-2.80247	-6.24466	5e-05	0.00322409	yes			AARSD1;PTGES3L-AARSD1	15.4265	15.7826	15.544	15.2805	14.5127	13.9334	12.6056	+	0.0263445
HK1	MIG_CD34_pos	VENTX_CD34_pos	OK	79.7227	41.4878	-0.942303	-2.51854	5e-05	0.00322409	yes			AASDHPPT	15.5142	16.0043	15.9036	15.4956	14.6855	13.9195	13.0202	+	0.0075033
HPGD	MIG_CD34_pos	VENTX_CD34_pos	OK	161.126	17.4215	-3.20925	-7.76661	5e-05	0.00322409	yes			AATF	13.6287	13.6528	13.9069	13.1143	12.2798	10.8553	9.63934	+	0.0497458
HSPG2	MIG_CD34_pos	VENTX_CD34_pos	OK	5.36548	2.67643	-1.0034	-2.20485	0.00025	0.0123571	yes			ABCC1	10.8255	11.7309	10.7239	10.3718	5.91289	7.36413	Non Numérique	+	0.0311163
IGF2R	MIG_CD34_pos	VENTX_CD34_pos	OK	6.61612	17.2858	1.38553	3.29957	5e-05	0.00322409	yes			ABCC4	13.9225	13.5996	12.9027	12.4385	11.2357	11.0035	10.782	+	0.0114027
IRF6	MIG_CD34_pos	VENTX_CD34_pos	OK	1.97896	0.55151	-1.84328	-2.04127	0.00055	0.0221028	yes			ABCD3	14.2487	14.0701	13.1791	13.1655	12.3373	12.2348	11.0651	+	0.00821354
MYH10	MIG_CD34_pos	VENTX_CD34_pos	OK	18.6178	10.5195	-0.823619	-2.08653	0.00035	0.0158629	yes			ABCE1	18.3878	18.2937	18.0061	17.6988	17.0343	16.4648	15.6024	+	0.00631579
OSBP2	MIG_CD34_pos	VENTX_CD34_pos	OK	2.8404	0.705106	-2.01018	-2.49016	5e-05	0.00322409	yes			ABCF1	17.0304	17.361	16.8469	16.5053	15.528	15.2032	14.5922	+	0.00605146
PAPSS1	MIG_CD34_pos	VENTX_CD34_pos	OK	59.8015	31.8138	-0.910529	-2.33487	5e-05	0.00322409	yes			ABCF2	17.1651	16.9941	16.5123	16.1362	15.4893	14.9071	13.569	+	0.00633837
PDLIM1	MIG_CD34_pos	VENTX_CD34_pos	OK	67.2112	22.4637	-1.58111	-3.34159	5e-05	0.00322409	yes			ABCF3	14.7645	15.0276	14.8287	14.4137	13.1787	12.388	10.7196	+	0.0105708
PRKAR2B	MIG_CD34_pos	VENTX_CD34_pos	OK	28.7619	9.70731	-1.56701	-3.48162	5e-05	0.00322409	yes			ABHD11	13.3443	13.3063	13.4011	12.5922	11.6108	Non Numérique	9.4818	+	0.0192125
RAB27B	MIG_CD34_pos	VENTX_CD34_pos	OK	20.8634	3.88741	-2.42409	-4.88018	5e-05	0.00322409	yes			ABHD14A-ACY1;ACY1	15.8427	16.075	15.5679	15.3011	14.5966	13.3039	12.5627	+	0.0379599
SDPR	MIG_CD34_pos	VENTX_CD34_pos	OK	22.3287	4.03276	-2.46906	-4.35277	5e-05	0.00322409	yes			ABHD14B	18.1866	18.0916	17.9098	18.1053	16.8435	15.6862	15.9083	+	0.00687454
SEC14L2	MIG_CD34_pos	VENTX_CD34_pos	OK	1.9751	0.374688	-2.39817	-2.14918	0.00095	0.0315614	yes			ABI1	14.0978	13.5981	13.5447	12.7239	10.1293	10.06	Non Numérique	+	0.0116429
SERPINE2	MIG_CD34_pos	VENTX_CD34_pos	OK	19.5857	8.70133	-1.17049	-2.2306	5e-05	0.00322409	yes			ABR	12.1082	10.3387	Non Numérique	7.67243	Non Numérique	Non Numérique	Non Numérique	+	0.0109646
SLC40A1	MIG_CD34_pos	VENTX_CD34_pos	OK	101.679	27.8482	-1.86837	-4.71962	5e-05	0.00322409	yes			ABT1	13.1569	14.1925	13.7534	12.4311	11.9576	10.3961	Non Numérique	+	0.0397875
SPTB	MIG_CD34_pos	VENTX_CD34_pos	OK	1.87326	0.5805	-1.69019	-2.27633	0.00075	0.0273509	yes			ACAA1	15.5417	15.4704	15.2335	14.9981	13.8782	13.4104	12.2877	+	0.0412007
SPTBN2	MIG_CD34_pos	VENTX_CD34_pos	OK	0.723293	0.222129	-1.70319	-1.81597	0.00135	0.041998	yes			ACACA	13.4448	13.3885	12.7737	12.2519	11.187	9.86651	9.56891	+	0.0243891
STON2	MIG_CD34_pos	VENTX_CD34_pos	OK	6.83455	2.13402	-1.67927	-2.79353	5e-05	0.00322409	yes			ACAD9	16.3015	16.4126	16.2613	16.0754	15.285	14.9992	14.2387	+	0.00819249
STXBP5	MIG_CD34_pos	VENTX_CD34_pos	OK	33.6624	8.81738	-1.93272	-4.66782	5e-05	0.00322409	yes			ACADM	17.3808	17.4815	17.4952	17.3067	16.6463	16.424	15.7326	+	0.018968
SYNGR2	MIG_CD34_pos	VENTX_CD34_pos	OK	61.2876	24.7496	-1.30819	-2.97632	5e-05	0.00322409	yes			ACAP1	12.0014	12.52	11.2303	10.7524	Non Numérique	9.37178	Non Numérique	+	0.02682
SYTL4	MIG_CD34_pos	VENTX_CD34_pos	OK	6.83729	2.21254	-1.62772	-2.47108	0.00015	0.00806023	yes			ACAP2	14.1596	14.3116	13.8722	13.7199	12.4812	12.2892	11.7368	+	0.035858
TGM2	MIG_CD34_pos	VENTX_CD34_pos	OK	2.58691	0.598678	-2.11138	-2.41064	0.0001	0.00586198	yes			ACAT1	19.2435	19.5564	19.5878	19.4666	18.9509	18.4596	17.7939	+	0.0447729
TIMP3	MIG_CD34_pos	VENTX_CD34_pos	OK	36.6739	8.79325	-2.06028	-4.56269	5e-05	0.00322409	yes			ACAT2	18.6453	18.3175	17.7455	17.2137	16.5227	16.4108	15.5657	+	0.00722566
TP53RK	MIG_CD34_pos	VENTX_CD34_pos	OK	22.4315	11.8814	-0.916817	-2.05236	0.0003	0.0139993	yes			ACBD3	14.6551	14.9354	14.3962	14.0992	12.9948	12.1066	10.8813	+	0.033616
VCL	MIG_CD34_pos	VENTX_CD34_pos	OK	39.0533	14.8339	-1.39655	-3.40073	5e-05	0.00322409	yes			ACIN1	16.6509	16.7701	16.4991	16.3443	15.487	14.9545	14.3566	+	0.00654118
VWA5A	MIG_CD34_pos	VENTX_CD34_pos	OK	28.8142	12.5921	-1.19426	-2.44597	5e-05	0.00322409	yes			ACLY	19.2527	19.0839	18.4696	18.1117	17.1382	16.67	15.9402	+	0.00630052
													ACO1	15.6681	15.5637	15.5096	15.1908	14.2281	13.4711	12.2541	+	0.0341927
													ACOT1;ACOT2	15.4252	15.6532	15.3382	15.1327	13.6629	12.8818	10.7773	+	0.01075
													ACOT9	15.0058	15.4274	15.1094	14.7046	13.4206	12.4441	11.8017	+	0.0198617
													ACSL3	14.9323	15.1317	14.9545	14.6467	13.8332	13.6231	12.9454	+	0.00791976
													ACSL5	13.0724	13.6465	13.8155	14.1155	12.3718	11.214	10.3926	+	0.0331962
													ACSS1	15.8566	16.4464	17.034	17.2985	16.5742	15.7712	14.9915	+	0.0294267
													ACSS2	13.9385	13.8746	12.317	12.8083	11.1016	10.5658	7.66711	+	0.00641457
													ACTG1	25.9969	25.8385	25.2909	24.8215	23.6784	23.346	22.7975	+	0.00923077
													ACTL6A	17.2238	17.4789	17.3178	16.9909	16.3443	15.7621	15.0372	+	0.0173733
													ACTN1	17.7944	17.6168	16.8667	16.1576	14.1357	13.037	11.7956	+	0.00793043
													ACTR10	13.8406	13.3925	13.2497	13.1021	12.3581	11.8068	11.4666	+	0.0496854
													ACTR2	18.4854	18.348	17.6954	17.0009	15.9658	15.6325	14.9408	+	0.0256471
													ACTR3	18.9151	18.6488	18.3255	17.724	16.4524	16.0795	15.5746	+	0.00635556
													ADA	13.4383	12.5093	11.4435	11.2776	10.6551	4.11894	Non Numérique	+	0.00641143
													ADAM10	13.7786	13.4981	13.2685	12.0362	10.5555	9.59339	7.96145	+	0.00873418
													ADAR	16.0944	15.9837	15.9476	15.6053	14.7458	13.9804	12.9045	+	0.0287078
													ADCK3	13.481	13.8461	13.3339	12.9399	11.1097	8.5411	8.71425	+	0.0103405
													ADD2	15.9052	16.5462	17.3452	17.6749	17.1825	16.9632	16.1965	+	0.0103347
													ADD3	14.5298	14.0307	13.7573	13.4454	12.3867	12.1603	11.5615	+	0.0149716
													ADH5	18.0882	18.5152	17.8331	17.712	16.7696	15.8846	14.9703	+	0.0126605
													ADI1	16.5311	17.2105	17.1801	16.5564	15.5173	15.0069	13.5477	+	0.00579951
													ADK	16.2889	16.5736	16.5107	16.0378	15.1477	14.9994	13.7519	+	0.0174029
													ADNP	15.0376	14.7384	14.4656	13.8423	12.8032	11.9926	10.4357	+	0.00781205
													ADRBK1;ADRBK2	13.4826	13.182	12.7271	12.3914	11.2824	10.2621	8.07682	+	0.00677541
													ADSL	17.3948	17.417	17.163	16.8912	16.1191	15.5402	14.9269	+	0.00552751
													ADSS	17.7751	17.6142	17.1477	16.5443	15.5768	14.6734	13.6792	+	0.0114869
													AFG3L2	16.0065	16.2811	16.2895	16.0346	15.2659	14.8125	13.9837	+	0.00626804
													AGAP2	Non Numérique	9.69262	Non Numérique	Non Numérique	Non Numérique	Non Numérique	Non Numérique	+	0.0350998
													AGFG2	Non Numérique	12.0177	12.5105	13.2666	12.7997	9.84549	8.92184	+	0.00640556
													AGK	15.6653	16.0923	15.3971	15.2109	14.1421	13.6342	11.7885	+	0.0101985
													AGL	13.3677	13.4094	13.1592	12.9703	11.8238	11.2805	10.7719	+	0.0358865
													AGPAT5	12.8949	13.9323	14.2841	13.4101	12.6337	11.1389	9.78136	+	0.00677975
													AHCY;AHCYL1;AHCYL2	20.3045	20.2933	20.2613	19.7447	18.5059	17.8469	17.093	+	0.00629358
													AHNAK	15.3615	15.5336	15.3819	14.4388	11.1494	8.55267	8.01681	+	0.00883646
													AHSA1	18.6743	18.8071	18.4596	18.0332	17.2581	16.6554	15.8793	+	0.00581443
													AHSP	18.542	20.0138	21.1659	22.4935	22.9553	22.9441	22.9886	+	0.0185733
													AIF1	14.9028	13.6514	Non Numérique	Non Numérique	Non Numérique	Non Numérique	Non Numérique	+	0.00600712
													AIFM1	17.8361	17.9083	17.7356	17.434	16.4795	15.8398	15.2484	+	0.00634009
													AIP	16.6485	16.2244	15.7346	15.4326	13.8606	12.9412	10.4173	+	0.00636066
													AK1	15.348	15.4935	16.1246	16.6582	17.3101	17.4478	16.8241	+	0.048502
													AK2	19.9359	20.2573	19.8148	19.5606	18.2956	17.3731	16.6711	+	0.00616268
													AK3	16.962	16.5018	16.711	16.3904	15.7113	15.2985	14.634	+	0.00582495
													AK6;TAF9;TAF9B	16.2829	16.4339	15.6297	15.0549	14.4021	12.9536	12.577	+	0.019212
													AKAP1	13.1794	13.2968	12.8875	12.2069	11.2183	8.4818	9.47675	+	0.00580371
													AKAP2	15.4241	16.0923	14.8775	13.1041	9.73978	8.31061	6.69349	+	0.00581413
													AKAP8	14.6325	14.6249	14.0901	13.5597	12.7598	12.5675	11.2935	+	0.00832015
													AKR1A1	17.3495	17.3466	17.0696	16.6428	15.6168	14.828	14.0575	+	0.0117465
													AKR1B1	16.6616	16.4603	15.9077	15.4536	13.8065	13.0058	11.6937	+	0.00734884
													ALAS2	Non Numérique	Non Numérique	Non Numérique	13.2434	13.812	13.504	13.846	+	0.0156771
													ALDH16A1	15.4778	15.0854	15.1196	14.7406	14.0405	13.5015	13.0663	+	0.00606474
													ALDH18A1	17.5854	17.3495	17.3575	17.2279	16.6254	15.7999	14.9246	+	0.00626959
													ALDH2	14.6754	14.6734	13.9339	13.2015	11.3106	Non Numérique	8.72281	+	0.0368367
													ALDH3A1;ALDH3A2;ALDH3B1;ALDH3B2	13.1716	13.5018	12.989	12.8698	11.1453	11.2556	10.6234	+	0.0152583
													ALDH9A1	16.9856	16.6846	16.1002	15.9471	15.2549	14.8691	14.68	+	0.0324956
													ALDOA	23.1724	23.3511	23.0979	22.5463	21.4387	20.821	20.2396	+	0.00642697
													ALG1	13.7475	13.8403	13.7829	13.2801	12.0868	10.9801	7.9629	+	0.00682032
													ALG5	13.7902	14.5607	13.691	13.2593	11.919	8.92184	10.7482	+	0.00860037
													AMMECR1;AMMECR1L	13.5101	14.2901	14.365	13.8359	13.7576	12.7539	9.57459	+	0.00590476
													AMPD2	14.6809	14.5607	14.208	13.365	12.2122	11.2884	11.0084	+	0.00581224
													ANAPC1	12.32	12.2664	12.2356	11.8228	10.9106	10.1147	9.0868	+	0.0192152
													ANAPC2	12.5714	Non Numérique	9.81911	9.27612	11.6868	Non Numérique	Non Numérique	+	0.0425824
													ANAPC4	11.8829	11.7327	11.5362	10.8803	10.425	7.28077	Non Numérique	+	0.005808
													ANKMY2	13.3448	14.37	13.7526	12.938	11.0802	8.95855	Non Numérique	+	0.00804724
													ANKRD27	12.9446	12.6729	12.3974	12.1588	10.5382	7.49585	Non Numérique	+	0.00915318
													ANKRD28	11.2781	11.8403	10.5118	10.2963	9.38748	Non Numérique	Non Numérique	+	0.0113171
													ANLN	11.8044	12.5981	11.9351	12.7586	13.4752	13.3639	10.973	+	0.0235701
													ANP32A	20.2982	20.4442	19.9833	19.9809	19.1825	18.9366	18.3255	+	0.00568825
													ANP32B	18.9083	19.3086	18.8817	18.8614	18.4805	18.1544	17.592	+	0.0231801
													ANPEP	12.9299	10.8559	Non Numérique	Non Numérique	Non Numérique	Non Numérique	Non Numérique	+	0.012
													ANXA1	16.9415	19.9088	19.938	18.5801	15.8852	14.1797	13.9538	+	0.0369467
													ANXA11	16.7428	16.8484	16.3769	16.0042	14.3056	13.068	11.3595	+	0.012
													ANXA2;ANXA2P2;ANXA6	19.7318	19.9195	19.4928	18.615	16.3132	15.1226	14.2652	+	0.00644311
													ANXA4	15.7357	16.2555	16.0085	15.6991	14.5372	13.1353	11.8188	+	0.00583236
													ANXA5	17.5152	17.5854	17.2718	16.0987	14.5447	14.001	13.6634	+	0.0106486
													ANXA7	17.5632	17.8985	17.5049	17.2328	16.3043	15.9171	15.9843	+	0.00583302
													AP1B1	16.1563	16.5158	16.3347	15.8496	15.2137	15.208	14.5937	+	0.0188047
													AP1G1	15.3661	15.4608	14.997	14.6251	13.2069	12.6194	11.3955	+	0.00569359
													AP1G2	11.1758	11.5667	12.2114	10.7711	Non Numérique	Non Numérique	Non Numérique	+	0.0325811
													AP1M1	16.2394	16.6183	16.3764	15.8781	14.8188	14.4327	13.4331	+	0.00888178
													AP1S1	16.745	16.8476	16.1382	15.9776	14.1534	13.8846	12.0447	+	0.0108081
													AP2A2	13.3087	13.5567	13.2046	12.846	12.3677	12.2884	10.9942	+	0.0198688
													AP2B1	17.4197	17.6846	17.4435	17.2274	16.6889	16.6226	16.0904	+	0.0172828
													AP3B1	15.5667	15.623	15.2549	14.8667	14.0091	13.3138	12.5111	+	0.00573653
													AP3D1	14.5224	14.8662	14.6593	14.2213	13.3904	13.1393	12.2091	+	0.00583301
													AP3S1	15.9748	15.8934	15.9809	15.863	14.6676	13.9153	13.0772	+	0.00566864
													APBB1IP	12.678	12.9218	12.6822	12.7721	10.8576	8.25267	Non Numérique	+	0.0142584
													APEX1	19.2113	19.3034	19.2661	19.0406	18.2547	17.7488	17.14	+	0.00708304
													API5	17.9354	17.8545	17.8921	17.4375	16.9548	16.7133	15.6439	+	0.0132323
													APLP2	12.2635	12.5523	11.9855	11.8899	11.9458	10.8611	9.39874	+	0.0469443
													APMAP	16.1674	16.3848	16.1782	15.9018	15.0961	14.4496	13.5684	+	0.00676463
													APOB	8	15.0603	14.7356	14.8037	14.1674	13.5799	11.7465	+	0.00813255
													APOBEC3C	17.4799	17.5049	17.4516	17.2638	16.114	15.5257	14.4702	+	0.0300833
													APOBR	15.9192	15.129	13.8894	13.0314	9.64386	11.1162	8.50184	+	0.007
													APOD	Non Numérique	16.2225	16.6561	16.3891	15.5088	15.2841	14.3495	+	0.00577273
													APOE	14.1517	15.5912	16.0696	16.1556	14.292	12.7046	12.5314	+	0.025528
													APRT	19.5737	19.896	19.719	19.5531	18.7561	18.2255	17.68	+	0.00762328
													AQR	14.223	14.0532	13.5314	13.2111	12.5296	12.1188	11.1494	+	0.0124961
													ARAF	14.3914	14.1493	13.5256	13.6291	12.9125	12.2046	9.41098	+	0.0186393
													ARAP1	12.3808	12.0212	11.8068	11.1293	8.47978	Non Numérique	6.79116	+	0.00681863
													ARCN1	17.2232	17.1882	17.03	16.7517	15.9165	15.464	14.768	+	0.0130612
													ARF5	17.7753	17.624	17.0617	17.6697	16.2572	15.7863	15.487	+	0.0324722
													ARFGAP2	16.4361	16.5844	16.2104	15.8256	14.9454	14.4878	13.2326	+	0.00942517
													ARFGEF1	12.2752	12.4969	12.081	11.4331	10.2697	9.79969	8.4818	+	0.0231071
													ARFIP1	15.3706	15.7046	15.452	15.2051	14.5173	13.7641	13.156	+	0.0291558
													ARFIP2	13.0304	13.0362	13.5648	12.1791	11.2198	10.2408	8.92184	+	0.0157453
													ARG1	Non Numérique	Non Numérique	Non Numérique	12.0785	10.0694	12.4363	13.846	+	0.0097972
													ARG2	12.515	12.2408	11.6883	11.4383	10.8218	13.1799	15.0156	+	0.0411791
													ARGLU1	16.3948	15.3842	15.7233	15.6628	15.1762	14.7313	14.0975	+	0.0256073
													ARHGAP1	16.8662	17.0778	16.8031	16.2109	14.9362	14.2402	13.1896	+	0.00564706
													ARHGAP15	14.9882	14.9911	14.2606	13.863	12.4519	10.8277	8.4818	+	0.00730769
													ARHGAP17	13.3831	14.22	13.3088	12.6822	11.3722	10.9252	10.1485	+	0.0194026
													ARHGAP18	14.2683	14.0645	13.2318	13.154	11.6861	11.5265	9.82575	+	0.00928767
													ARHGAP35;GRLF1	10.1923	9.89684	9.76114	9.47624	Non Numérique	2.93546	Non Numérique	+	0.02344
													ARHGAP4	13.5583	13.1726	12.5161	11.8088	9.33651	8.16742	Non Numérique	+	0.0191328
													ARHGDIA	21.2707	20.8525	20.2349	19.6839	18.5676	17.9965	17.0058	+	0.0100993
													ARHGDIB	21.4459	21.0603	20.2036	19.5252	17.9359	16.786	15.866	+	0.036
													ARHGEF1	15.016	14.6991	14.1135	13.4675	12.0851	10.9851	9.87152	+	0.0162667
													ARHGEF2	15.7585	15.768	15.4104	15.0971	14.3478	14.0596	13.1481	+	0.00656098
													ARHGEF6	12.8797	12.5832	12.9896	11.7313	Non Numérique	9.75656	Non Numérique	+	0.0357974
													ARID1A	13.7135	14.2238	13.5737	13.2808	11.4966	10.7588	8.84314	+	0.00872661
													ARID2	12.0177	11.5903	11.0901	11.1857	10.2163	Non Numérique	7.75043	+	0.0121924
													ARIH1	13.8138	13.9293	13.2696	13.2769	12.3304	11.5746	11.0379	+	0.0096332
													ARL4A	13.5183	9.86109	Non Numérique	8.76487	Non Numérique	14.1437	15.7167	+	0.00602778
													ARL6IP4	15.8221	16.1596	15.5111	14.8714	14.0308	13.0868	12.735	+	0.00567464
													ARL6IP5	17.4442	17.3086	17.0961	17.0132	16.6354	15.9675	14.9499	+	0.00682497
													ARMC1	15.7287	15.9859	15.5973	15.3862	15.0522	14.82	13.8088	+	0.00631642
													ARMC6	15.0561	15.5795	14.464	14.375	13.4853	12.292	11.5155	+	0.00571429
													ARPC1B	18.3437	18.0882	17.7089	17.0886	15.6835	14.2913	13.4802	+	0.0258462
													ARPC2	18.9122	18.5407	18.1357	17.4166	16.4411	16.0173	15.2841	+	0.00665
													ARPC3	17.6926	18.4079	17.6013	17.1618	15.8673	15.4096	15.3134	+	0.0296118
													ARPC4;ARPC4-TTLL3	18.9789	18.7976	18.5347	17.7815	16.6132	16.5011	15.8144	+	0.0088079
													ARPC5	17.3145	17.5878	15.5775	15.92	14.0405	13.3304	12.4512	+	0.00715942
													ARPC5L	15.3898	15.5716	14.8965	14.528	13.0532	12.7191	11.4767	+	0.0232258
													ARPP19	15.3257	16.0029	15.1387	14.3495	13.1277	Non Numérique	12.3134	+	0.0214792
													ARRB1	15.2671	15.2598	14.5387	13.9522	12.478	13.0494	11.0014	+	0.00679188
													ARV1	Non Numérique	12.2208	13.3512	13.2353	11.1611	11.7527	9.1964	+	0.0323036
													ASCC3	12.4383	12.5531	12.1413	11.6774	11.118	10.7603	9.82774	+	0.0261112
													ASL	15.201	14.8934	14.7511	14.5326	13.6237	13.1277	12.2415	+	0.0321603
													ASMTL	14.4491	14.5101	14.1277	13.6039	12.3981	11.8307	9.69262	+	0.017
													ASUN	12.7306	11.7621	12.1147	12.0067	8.7789	9.93369	9.30492	+	0.0211674
													ATAD3A	17.6333	17.7184	17.4991	17.1825	16.1586	15.528	14.959	+	0.00792032
													ATF1;CREB1;CREM	16.1047	15.8403	15.5687	15.3321	14.7999	14.3495	13.8606	+	0.0105302
													ATF7IP	10.5699	12.1506	11.354	11.3844	10.2467	9.21614	Non Numérique	+	0.0132301
													ATG3	16.633	17.1717	17.0354	16.7452	16.197	16.2037	15.6104	+	0.0472708
													ATG4C	Non Numérique	Non Numérique	Non Numérique	12.3247	Non Numérique	Non Numérique	Non Numérique	+	0.0325961
													ATIC	19.8851	20.043	19.6356	19.2107	18.2989	17.6281	16.8936	+	0.0223229
													ATM	8.70621	9.55523	9.45481	9.43827	7.61655	6.86295	Non Numérique	+	0.0149521
													ATOX1	17.7273	17.6382	17.1382	16.7898	15.6075	15.5227	13.7073	+	0.0254805
													ATP13A1	14.6249	14.6401	14.4203	14.0992	12.6399	12.1698	11.2015	+	0.0085
													ATP1A1	17.9142	18.0621	17.7618	17.3815	16.8633	16.6086	15.9898	+	0.025459
													ATP1B3	16.8209	17.2099	16.8971	16.4042	15.9948	16.0058	15.2137	+	0.0153088
													ATP2A2	17.1172	17.1337	16.5937	15.9391	14.9431	14.2997	13.7685	+	0.00619313
													ATP2A3	16.2112	15.5367	13.905	12.1189	10.3834	8.8986	7.91737	+	0.0144
													ATP2C1	12.6573	12.8611	12.4647	12.0422	11.1765	10.0691	9.29921	+	0.0341772
													ATP5A1	21.7675	21.934	21.8509	21.4972	20.6886	20.1494	19.3656	+	0.00781707
													ATP5C1	19.316	19.1769	19.1898	18.9024	18.0143	17.4835	16.6089	+	0.0294545
													ATP5D	19.8752	20.1092	19.6992	19.3814	18.5768	17.9127	17.3647	+	0.0088877
													ATP5E;ATP5EP2	18.3688	19.9495	20.3056	19.9597	18.7184	18.0301	15.4054	+	0.0434745
													ATP5F1	19.1986	19.4449	19.2273	18.9735	18.1457	17.6096	16.4182	+	0.00564641
													ATP5H	20.4042	20.7279	20.5568	20.2167	19.3741	18.647	18.086	+	0.00678834
													ATP5I	20.6423	19.463	19.7602	19.5117	18.6946	18.1015	17.3847	+	0.00577384
													ATP5L	20.6482	20.5293	20.0356	20.2558	19.2696	18.7165	17.9316	+	0.0155273
													ATP5O	19.977	20.2204	19.9377	19.6714	18.7868	18.0973	17.2482	+	0.0257339
													ATP6V0A2	13.9685	13.7731	13.1888	12.7649	11.8523	11.4252	10.5927	+	0.01258
													ATP6V1B2	17.6216	17.758	17.5731	17.4576	16.8594	16.7039	16.4326	+	0.0423807
													ATP6V1C1	15.6259	16.2263	16.2128	16.2051	15.3119	14.8799	14.3971	+	0.0391063
													ATP6V1E1	17.6476	18.1019	17.8128	17.5623	17.2496	16.7106	16.2886	+	0.0155505
													ATPIF1	16.9239	17.3183	18.4221	18.4334	18.1407	16.9009	16.7106	+	0.00812561
													ATXN10	17.5878	17.7027	17.2403	17.0375	16.1241	15.5567	13.8153	+	0.00731828
													ATXN2	13.7807	14.0498	13.8618	13.3265	11.8297	11.5461	9.92667	+	0.0067581
													ATXN2L	16.771	16.6034	16.3216	15.9882	15.1762	14.6168	13.3219	+	0.00581967
													ATXN7L3B	16.7502	17.0638	15.726	15.4823	14.1176	13.0362	12.1984	+	0.00574564
													AUP1	15.3033	14.7225	14.4366	14.2194	13.4875	12.5875	11.7628	+	0.00649137
													AVEN	10.9537	12.4623	12.7018	12.0481	10.043	Non Numérique	Non Numérique	+	0.0278733
													AVL9	11.2625	11.8031	11.4969	9.11634	8.99435	10.0768	6.23362	+	0.0294556
													B2M	17.3859	17.214	16.7317	16.0405	15.5273	15.1094	13.5775	+	0.0372778
													BABAM1	15.1344	15.1972	15.1165	15.226	14.386	13.5447	12.9797	+	0.0214283
													BAG1	14.0561	14.201	13.6325	13.4448	12.6773	11.926	12.2761	+	0.0155937
													BAG2	17.0196	17.3695	17.3667	17.2989	16.184	15.0837	13.154	+	0.00615075
													BAG3	12.1974	13.1207	12.8942	13.0058	11.1293	11.8228	8.39874	+	0.0118248
													BAG5	14.1933	14.3558	13.9172	13.3195	12.594	12.4428	11.5591	+	0.0391931
													BAIAP2;CCDC43	14.9522	14.7611	14.5144	14.4285	13.7656	13.3502	10.9218	+	0.0405649
													BASP1	17.6113	16.1128	14.2985	13.2805	Non Numérique	Non Numérique	Non Numérique	+	0.0169672
													BAX	18.1704	18.1424	17.9784	17.5169	16.7651	16.3421	15.9042	+	0.00904423
													BAZ1A	14.6325	14.5805	14.0319	13.8968	13.2652	12.6657	11.2453	+	0.0072901
													BAZ1B	15.8525	15.9955	15.5739	15.2958	14.9362	14.6565	13.6926	+	0.00726471
													BCAM	Non Numérique	Non Numérique	Non Numérique	Non Numérique	11.4147	13.0963	13.2076	+	0.0149463
													BCAP29	13.5101	13.427	12.5579	13.2823	13.0469	12.3184	11.0396	+	0.023466
													BCAP31	18.149	17.7688	17.528	17.2028	15.7373	14.7628	14.1379	+	0.0067451
													BCAS2	16.8586	17.0178	16.536	16.275	15.5775	15.1216	14.2044	+	0.0382249
													BCAT1	16.7524	17.1573	16.8463	15.7757	14.9442	14.2567	13.2438	+	0.0128453
													BCCIP	16.8695	17.3635	17.3916	17.142	16.3568	15.6725	14.5661	+	0.0106531
													BCKDHA	14.4778	14.0953	14.508	14.2408	13.071	11.7834	10.6319	+	0.0234813
													BCKDHB	Non Numérique	11.0813	12.1615	10.9944	10.5969	7.17991	Non Numérique	+	0.0309869
													BCL10	14.2829	14.4873	13.9003	13.9741	12.9371	Non Numérique	10.9144	+	0.005875
													BCL2L13	14.5825	14.9688	14.8484	14.0067	13.6731	12.9408	12.4698	+	0.0309641
													BCL2L2;PABPN1	18.463	18.2922	18.2489	17.8463	16.9153	16.582	15.8163	+	0.024077
													BCLAF1	16.601	16.5285	16.5827	16.057	15.1898	14.4972	13.8741	+	0.00936364
													BCR;BCR/ABL fusion	11.8956	11.5555	10.6004	10.1721	6	Non Numérique	Non Numérique	+	0.00577947
													BCS1L	14.2805	14.5667	14.1655	14.0297	13.345	12.5639	11.8273	+	0.0124946
													BDH2	15.1517	13.5981	13.9476	13.3887	12.0868	9.64386	Non Numérique	+	0.024611
													BICD2	12.6543	12.9081	11.5734	11.5899	8.92184	8.17991	Non Numérique	+	0.00748092
													BIN2	15.7714	15.7515	14.8642	13.9813	11.9926	7.62571	7.56605	+	0.00696226
													BIVM-ERCC5;ERCC5	11.8559	11.7482	11.2659	10.9819	10.1261	9.86457	7.25974	+	0.0158684
													BLMH	16.0568	15.9446	15.4878	15.0447	13.6254	13.4745	12.4435	+	0.0158153
													BLVRA	17.9488	18.3408	18.9316	19.0013	18.5088	17.8222	17.2734	+	0.0465125
													BLVRB	20.5884	21.0381	21.3752	21.9361	21.9812	22.0468	22.0674	+	0.00924635
													BMS1	14.4482	14.5825	14.2249	13.8413	12.3085	11.8681	10.391	+	0.0136266
													BNIP1	14.3044	13.7697	13.4512	14.1113	12.6382	12.3149	9.88417	+	0.0198575
													BNIP3L	Non Numérique	11.8004	12.6039	12.4054	11.8823	12.2564	14.3581	+	0.036364
													BOLA2;BOLA2B	18.6012	19.0435	18.9134	18.4576	17.6453	17.4476	16.721	+	0.00575494
													BOP1	16.1635	16.3506	16.0675	15.5211	14.7667	13.9728	12.605	+	0.0152883
													BPGM	Non Numérique	9.6736	Non Numérique	10.2732	14.1012	15.559	17.2696	+	0.00577778
													BRCC3	14.8287	14.3672	14.1752	13.6439	12.7921	12.5799	10.3304	+	0.0293914
													BRD3	14.6846	14.6718	14.1323	13.6559	12.8208	12.4525	11.8248	+	0.0128612
													BRD4	13.8198	14.412	13.9269	13.6621	12.8698	12.416	11.7132	+	0.00957454
													BRE	14.1959	13.8695	13.813	13.7644	12.3163	10.7752	11.2963	+	0.00903169
													BRI3BP	16.0043	16.2456	15.5687	14.6183	13.9431	12.9815	11.3934	+	0.00697048
													BRIX1	16.4762	16.4878	16.1883	15.7439	14.7393	14.5168	12.659	+	0.00630061
													BRK1	15.9153	15.68	13.2622	14.4269	8.89936	12.6773	Non Numérique	+	0.0296274
													BSDC1	12.405	12.8057	12.5591	13.1313	13.1729	13.2981	13.9635	+	0.0465905
													BTK	16.6043	16.1984	16.185	15.6586	14.5849	14.0269	13.7729	+	0.00614765
													BUB3	18.9122	19.0047	18.7173	18.3244	17.6204	17.0332	16.5111	+	0.010886
													BUD31	16.0715	16.401	16.2687	15.9018	15.2613	15.3743	14.4132	+	0.0328402
													BYSL	16.5721	16.7362	16.2498	16.1879	15.3495	14.5893	13.0655	+	0.00644097
													BZW1	17.7987	17.6731	17.1972	17.0381	16.2109	15.5937	14.5001	+	0.00603509
													BZW2	17.6424	17.5976	17.3255	16.9448	15.893	14.9669	13.7837	+	0.00867033
													C10orf47;PROSER2	12.4628	12.9531	12.0224	11.159	7.11894	Non Numérique	Non Numérique	+	0.00963123
													C12orf10	15.9446	15.2487	15.6254	15.0785	14.5326	14.1025	13.8487	+	0.0401418
													C12orf43	15.0504	15.2671	14.7167	14.3216	13.4993	12.4291	11.0651	+	0.0217632
													C14orf166	18.2357	18.3552	18.0006	17.6728	16.9989	16.5088	15.669	+	0.00892035
													C17orf85	14.5285	14.5018	14.1678	13.876	12.8509	12.8118	12.0387	+	0.0119586
													C19orf10	18.406	18.99	18.8591	18.1514	17.1994	16.8423	15.8125	+	0.00549129
													C19orf43	16.8464	17.1882	16.8965	16.8633	16.2461	15.8757	15.9211	+	0.0128231
													C1orf198	10.8429	10.9658	13.0705	13.2906	12.5429	10.6439	10.6119	+	0.0198529
													C21orf33	16.8622	17.3552	17.4017	17.1206	16.113	14.997	14.0464	+	0.0103156
													C2orf43;FLJ21820	13.6846	14.7817	14.3615	13.7576	12.6579	10.8297	11.0668	+	0.011647
													C4orf27	14.3092	15.0116	14.8763	14.8775	14.4301	13.6311	12.844	+	0.0140974
													C6orf203	Non Numérique	Non Numérique	Non Numérique	12.7607	Non Numérique	Non Numérique	Non Numérique	+	0.0148108
													C7orf50	16.8378	17.5557	17.0617	16.5292	15.547	14.3538	13.1694	+	0.0202292
													C7orf55;LUC7L2	18.8443	19.0147	18.8018	18.5078	17.5906	16.9951	16.3003	+	0.00582946
													C8orf33	16.1189	16.2067	15.4504	15.3778	14.1098	12.9223	10.9801	+	0.0198595
													C8orf59	15.6457	15.8815	15.0167	14.9235	13.2949	Non Numérique	Non Numérique	+	0.00574945
													C9orf114	14.1543	14.464	14.034	13.495	13.025	11.9766	10.3134	+	0.00672494
													C9orf78	15.6973	15.7877	15.8263	15.0167	15.1012	14.6593	14.0069	+	0.0064682
													CA1	12.8949	11.6868	12.0267	14.1473	17.1099	18.0543	18.1816	+	0.042223
													CAB39	17.082	17.1914	16.7524	16.6735	15.3701	14.4729	13.9939	+	0.00682411
													CACYBP	20.4273	20.7162	20.3778	19.9763	19.0074	18.1519	17.0044	+	0.0300218
													CAD	17.2263	17.1006	16.7579	16.2818	15.2805	14.4793	13.5817	+	0.0119853
													CALM1;CALM2;CALM3	22.5677	22.5522	22.2828	22.0625	21.1734	20.7834	20.4403	+	0.0211753
													CALR	21.1866	21.2496	20.9566	20.5858	19.7022	19.3001	18.6593	+	0.00633514
													CALU	16.9063	16.9904	16.6886	16.1517	15.6125	15.245	14.312	+	0.018575
													CAMKMT	Non Numérique	Non Numérique	Non Numérique	Non Numérique	11.3799	Non Numérique	Non Numérique	+	0.0243001
													CAND1	18.1507	18.1605	17.7939	17.4913	16.6068	16.4004	15.7706	+	0.0170128
													CANX	20.0739	20.0269	19.7022	19.3741	18.391	18.017	16.9926	+	0.00818919
													CAP1	20.3182	20.3027	19.5266	18.8338	17.2581	16.4496	15.8882	+	0.0105143
													CAPG	17.1417	17.5432	17.6407	16.3615	13.3488	10.3772	10.1674	+	0.00967164
													CAPN1	17.9586	17.9431	17.778	17.112	16.2832	16.034	15.5188	+	0.0109946
													CAPNS1	17.3701	17.6685	17.3255	16.8306	15.6991	15.6669	14.8337	+	0.00989647
													CAPRIN1	18.7262	18.7785	18.3941	17.9277	17.0532	16.2185	14.857	+	0.00734308
													CAPZB	20.2485	20.1809	19.698	19.2367	18.0886	17.5933	17.111	+	0.00577483
													CARD9	12.0224	13.0367	11.3826	10.3987	9.26835	Non Numérique	Non Numérique	+	0.0434422
													CARS2	13.0014	Non Numérique	9.75238	10.4615	7.70563	Non Numérique	Non Numérique	+	0.0165868
													CASP3	18.8123	18.6335	18.1345	17.8037	16.525	15.4816	14.9501	+	0.00581915
													CASP6	14.7401	15.1765	15.2372	14.7207	13.4239	12.8238	11.4173	+	0.046505
													CBFA2T3	13.1752	11.32	11.5289	9.17991	9.45635	7.99435	Non Numérique	+	0.00647978
													CBR1	16.7269	17.1337	17.1464	16.5049	15.3946	14.9567	13.7268	+	0.00812537
													CBR4	Non Numérique	Non Numérique	Non Numérique	11.7552	Non Numérique	Non Numérique	Non Numérique	+	0.0235939
													CBS	14.1142	14.6773	15.0308	14.5234	13.4017	12.5828	11.3677	+	0.00641983
													CBWD1;CBWD2;CBWD3;CBWD5;CBWD6;CBWD7	12.9415	13.4814	12.4962	11.697	11.0396	9.61655	Non Numérique	+	0.029453
													CBX3	20.8702	20.9316	20.6822	20.4301	19.6267	19.1862	18.7739	+	0.00761684
													CCAR1	15.3139	15.4715	15.2841	14.8467	13.997	13.2069	13.0054	+	0.00805113
													CCAR2	17.3538	17.1914	17.0717	16.7333	15.9339	15.3777	14.9024	+	0.0128298
													CCBL2	15.9852	16.0561	15.7904	15.426	14.1295	13.9421	12.4396	+	0.0326481
													CCDC124	17.8767	17.8646	17.8712	17.6311	17.0453	16.5999	15.6903	+	0.011375
													CCDC47	15.6607	15.9598	15.4862	15.1965	14.3108	13.9678	12.9426	+	0.00570612
													CCDC51	14.074	13.7485	13.7803	13.7223	12.4981	11.7534	9.87652	+	0.024344
													CCDC6	16.4619	16.0058	15.7386	15.4987	14.4037	13.7726	12.6556	+	0.0065718
													CCDC71L	Non Numérique	10.9119	9.71853	10.2992	12.4564	13.2156	14.3887	+	0.0226094
													CCDC88A	11.737	11.8546	11.2497	11.3444	9.98371	9.60223	7.53138	+	0.0087655
													CCDC88C	Non Numérique	Non Numérique	Non Numérique	7.53528	Non Numérique	Non Numérique	Non Numérique	+	0.00604329
													CCDC9	14.4032	14.3466	14.0432	14.0121	13.6183	13.5308	12.6495	+	0.0128455
													CCDC93	11.7552	12.3672	11.8854	11.751	10.0985	8.92679	Non Numérique	+	0.0238241
													CCNB1	15.8029	15.9815	15.629	15.3581	14.9165	13.6323	12.1163	+	0.0192384
													CCNB2;CCNB2V	13.8307	13.873	13.4672	13.3626	13.0271	12.5957	10.3554	+	0.0447661
													CCNDBP1	13.1664	12.9955	12.2718	12.0851	13.2837	14.7366	15.417	+	0.0421087
													CCNT1	13.1362	12.2848	12.9339	12.0119	11.4169	10.8396	10.0868	+	0.0157477
													CCT2	21.0691	21.3082	21.0258	20.6164	20.0119	19.6466	18.9812	+	0.00634116
													CCT3	20.3581	20.7196	20.4504	20.0632	19.3884	18.9366	18.2718	+	0.00765546
													CCT4	20.8113	20.758	20.5498	20.0605	19.4461	18.9937	18.331	+	0.00632782
													CCT5	19.9807	20.2185	19.9509	19.5112	18.7923	18.2911	17.719	+	0.00572429
													CCT6A	20.156	20.3976	20.2364	19.8435	19.1066	18.8446	18.2066	+	0.00732432
													CCT7	20.3296	20.4666	20.2781	19.7828	19.0352	18.7215	18.0782	+	0.00751528
													CCT8	21.2263	21.2783	20.937	20.7154	19.9043	19.3376	18.8292	+	0.00616749
													CD44	16.9624	16.5642	16.0308	16.2581	15.1104	14.4498	14.2419	+	0.0108567
													CD47	17.7602	18.0847	17.3253	17.23	16.4648	16.1437	15.8435	+	0.0346547
													CD74	17.8884	16.8386	15.2547	14.4682	9.22882	Non Numérique	Non Numérique	+	0.00765199
													CD82	17.2937	18.0444	17.8105	17.3822	16.3607	15.7302	13.9246	+	0.0227237
													CDC123	14.863	14.401	13.8799	13.3673	12.7956	11.1892	Non Numérique	+	0.00660123
													CDC16	13.5907	13.8501	13.677	13.3373	12.2855	12.2015	11.2572	+	0.00682266
													CDC2;CDK1	18.8443	19.0839	18.8454	18.5489	18.0466	17.5942	16.7773	+	0.0170479
													CDC23	14.7099	14.7576	14.4334	14.3163	13.3543	12.8504	11.9694	+	0.0089364
													CDC2L1;CDK11A;CDK11B	14.8271	15.1384	14.9235	14.7576	13.9743	13.7043	12.8538	+	0.00632974
													CDC37	18.9601	19.197	18.9812	18.7232	17.68	17.1206	16.6389	+	0.00617881
													CDC42	19.2271	18.8717	18.7618	18.2593	17.2581	16.8383	16.569	+	0.00953488
													CDC5L	17.4762	17.361	17.0651	16.7059	15.8947	15.4632	14.3233	+	0.0124925
													CDC73	15.5049	15.6116	15.1517	15.0816	14.6495	14.4318	13.6554	+	0.0064298
													CDCA5	13.3718	13.4443	13.1184	11.9495	12.9837	13.2622	10.7356	+	0.0394602
													CDK12	12.5579	12.7697	12.2659	11.9522	10.7337	9.74819	8.63209	+	0.0463341
													CDK17	Non Numérique	Non Numérique	Non Numérique	Non Numérique	Non Numérique	8.5216	Non Numérique	+	0.024
													CDK6	18.1785	18.417	18.0585	17.4184	15.8031	14.6654	13.2213	+	0.00740112
													CDK7	15.5736	15.1765	15.1045	14.823	13.8253	13.5858	11.8188	+	0.0447863
													CDK9	15.0043	15.0014	14.6923	14.6991	13.7729	12.7105	12.2205	+	0.0456544
													CDKN2AIP	16.082	16.3157	16.1447	16.0113	14.9362	14.3242	13.3759	+	0.00755987
													CDS2	10.7398	12.9075	12.0718	12.39	9.86882	9.55075	7.59805	+	0.0386111
													CEBPZ	15.0347	15.125	14.4987	13.9225	12.8002	12.2963	9.74399	+	0.00565199
													CELF1	12.9169	13.5781	13.563	13.4981	12.7849	11.5423	10.7773	+	0.024073
													CELF2	15.6607	14.9246	14.5864	13.7875	10.3134	Non Numérique	Non Numérique	+	0.012549
													CENPC	11.8559	12.1892	12.1365	11.8679	11.1244	11.1131	10.7793	+	0.0280369
													CEP131	12.2925	11.9525	11.6337	11.3581	10.9979	8.31061	8.53138	+	0.00906876
													CEP170	12.5864	12.6536	12.3873	11.9326	10.8017	9.50184	8.2854	+	0.00632
													CEP41	12.573	Non Numérique	Non Numérique	9.47167	11.8851	Non Numérique	Non Numérique	+	0.0293812
													CEP85	12.3002	12.5216	11.5934	11.365	9.78545	9.19229	8.50184	+	0.0222682
													CETN2	14.6937	14.321	13.9813	13.9926	13.0722	12.3332	12.1822	+	0.0321419
													CFAP20	15.6754	15.8799	15.8503	15.5612	14.9142	14.486	13.3884	+	0.0141029
													CFDP1	13.9795	14.141	14.5513	13.9118	13.3363	12.6382	11.1453	+	0.0269407
													CFL1	23.3421	23.1704	22.876	22.3565	21.2006	20.8501	20.0016	+	0.0060354
													CGGBP1	15.9308	15.8735	16.1074	16.1975	15.768	15.4431	14.3897	+	0.0176005
													CHAF1B	14.3092	14.464	13.8178	13.7677	13.1325	12.6177	10.0154	+	0.0057981
													CHAMP1	13.7454	13.9385	13.5606	13.1807	12.6534	12.3581	10.4411	+	0.00606122
													CHCHD3	18.9142	18.8392	18.4835	18.4077	17.816	17.3255	16.6669	+	0.00762368
													CHD1	12.2887	13.1464	12.6073	12.2622	11.5946	10.4727	9.49835	+	0.0123224
													CHD1L	14.5122	14.6039	14.3512	14.2425	13.2892	12.6817	10.9694	+	0.0096
													CHD4	16.6377	16.7445	16.343	15.8906	14.9281	14.2586	13.0751	+	0.00549045
													CHD7	Non Numérique	8.633	8.06967	7.32493	Non Numérique	Non Numérique	Non Numérique	+	0.0466988
													CHEK1	14.8708	14.4491	14.0383	13.8782	13.7408	13.1795	11.1829	+	0.0194886
													CHERP	14.8054	14.8054	14.4528	14.2004	13.2758	12.8889	11.9513	+	0.00698191
													CHID1	15.8687	15.4219	15.4424	15.5828	14.4799	14.4948	13.722	+	0.0241684
													CHMP4A	17.2635	17.5756	17.2132	17.2924	16.6031	16.2302	15.6752	+	0.0240167
													CHMP4B	17.3667	17.7602	17.5829	17.2414	16.7002	16.5413	16.0691	+	0.0343798
													CHMP5	16.5672	16.9114	16.485	16.4748	15.3392	15.1297	14.2175	+	0.0239395
													CHMP7	12.5635	12.8389	12.3954	12.0345	11.1453	7.50184	8.59805	+	0.00577215
													CHORDC1	17.0394	16.6254	16.4979	15.8624	15.1317	14.7653	14.1879	+	0.0178324
													CIAPIN1	17.8423	17.492	17.4536	16.9953	16.0047	15.487	13.7411	+	0.00652121
													CIRBP	18.1424	18.6417	18.4385	17.3301	17.2365	16.729	15.9579	+	0.00851769
													CIRH1A	14.17	14.7125	14.5011	13.9015	12.8765	12.1464	9.62571	+	0.0307946
													CISD1	17.3592	17.361	17.3709	16.8645	15.9859	14.7419	14.5629	+	0.0105899
													CISD2	18.0355	18.4907	18.002	17.7356	17.1531	17.0519	16.6855	+	0.009069
													CKAP5	16.5527	16.3948	16.0717	15.9235	15.6002	15.4838	14.3655	+	0.0278833
													CLASP1	13.6662	13.7099	13.3485	13.3092	12.279	12.0507	11.2978	+	0.00566125
													CLASP2	13.9979	13.9867	13.5259	13.2963	12.2061	11.6085	10.7773	+	0.0265498
													CLCN7	12.4538	12.8204	11.685	12.1373	11.0566	10.2003	8.63481	+	0.0268133
													CLDND1	Non Numérique	Non Numérique	Non Numérique	Non Numérique	Non Numérique	12.2228	Non Numérique	+	0.0103562
													CLIC1	21.9412	21.8851	21.0751	20.3228	18.92	18.3079	17.9197	+	0.0250433
													CLINT1	16.3122	16.6648	16.2227	15.9556	14.9567	14.3598	13.5814	+	0.00647593
													CLP1	12.7875	13.6625	12.4318	12.7075	11.5265	10.3429	9.07682	+	0.00642424
													CLPB	15.2573	15.3431	14.9048	14.4383	13.6828	12.9788	12.4742	+	0.00966694
													CLPTM1	15.3151	16.034	15.2175	14.7914	13.9759	13.1151	12.4186	+	0.0470128
													CLPTM1L	12.7013	13.7576	13.6023	12.496	11.8031	12.0189	Non Numérique	+	0.0347656
													CLPX	16.0497	16.1563	16.0194	15.5761	14.4893	13.6269	12.3762	+	0.00762869
													CLTA	19.3372	19.4094	19.4566	19.1193	18.4435	18.2967	17.4716	+	0.00849214
													CLTB	16.0131	16.2344	16.1171	16.1777	15.3615	15.1155	14.412	+	0.0464242
													CLU	13.1442	13.7858	13.7366	12.5799	12.2393	11.0751	11.203	+	0.0470164
													CLUH	16.3483	16.2213	16.0538	15.4886	14.3684	13.2504	10.888	+	0.00788283
													CMBL	18.1898	18.4802	17.9516	17.0761	15.3382	14.6082	13.33	+	0.0136364
													CMPK1	17.1142	17.6072	17.3667	17.3101	16.6512	16.5492	16.112	+	0.0210907
													CMSS1	15.8695	15.6579	15.5908	15.182	13.912	13.3836	11.7946	+	0.00880808
													CMTM6	Non Numérique	15.1497	12.2086	10.5825	9.37359	Non Numérique	Non Numérique	+	0.00761985
													CMTR1	13.8949	13.8474	13.4193	13.4037	12.7726	12.3954	11.8027	+	0.0375583
													CNBP	18.6546	18.2153	18.1716	17.5939	16.5057	14.8953	14.5512	+	0.00615534
													CNDP2	18.5817	18.5768	18.3255	17.7955	16.5646	15.6957	14.9904	+	0.00756522
													CNN2	16.8179	16.9083	16.1186	15.4767	14.4496	13.3226	11.7597	+	0.0060793
													CNOT1	14.6039	14.7153	14.3598	13.9385	13.2732	12.9125	11.8347	+	0.0266428
													CNOT10	13.3177	13.6397	13.0537	12.8932	11.5781	10.933	9.80574	+	0.00635148
													CNOT6L	9.11634	Non Numérique	Non Numérique	11.2644	Non Numérique	Non Numérique	Non Numérique	+	0.0108885
													CNP	16.8008	16.5188	16.4228	16.2189	15.4979	15.3047	14.1489	+	0.0121175
													CNPY2	17.455	17.6708	17.3227	16.882	15.9692	15.2466	14.081	+	0.00678571
													CNPY3	15.0405	14.8662	14.3478	14.093	13.2284	12.6734	Non Numérique	+	0.00697087
													CNRIP1	18.1273	18.6511	18.6373	18.4962	16.8709	15.7086	14.3794	+	0.00582946
													COA3	17.3036	17.3139	16.1713	16.9015	16.1023	15.1694	14.3198	+	0.025993
													COA6	16.2493	16.2481	16.1221	15.7153	14.7628	13.8366	12.664	+	0.0447785
													COA7	15.9733	15.463	15.0743	14.8312	13.2284	11.9088	Non Numérique	+	0.00570238
													COASY	15.2551	15.3853	15.6325	15.065	14.4129	13.9725	13.0392	+	0.0432605
													COG4	13.2766	12.7814	12.031	12.513	11.2288	10.3693	9.70131	+	0.00790342
													COIL	14.4032	15.1344	14.8075	14.2901	13.1584	12.446	11.0626	+	0.0197412
													COL4A3BP	11.8124	12.5142	12.0198	11.7482	10.4944	10.0735	8.67419	+	0.030072
													COLGALT1	14.7313	14.8743	14.9339	14.5725	13.9012	13.4824	12.2732	+	0.0300029
													COMMD1	14.0014	13.6846	13.6439	13.267	12.1721	11.4422	8.86882	+	0.013945
													COMMD10	13.92	13.5326	13.1304	12.52	11.6618	11.1737	10.72	+	0.0408352
													COMMD9	16.0743	16.1817	15.9798	15.4536	14.4925	13.0443	10.8337	+	0.0136822
													COPA	17.3495	17.378	16.9694	16.6603	15.805	15.2886	14.4496	+	0.00675032
													COPB1;COPB2	17.5973	17.6406	17.2295	16.9168	15.9223	15.494	14.7153	+	0.019526
													COPG1	16.4328	16.3644	16.2741	15.8654	15.183	14.7731	14.1946	+	0.00610233
													COPG2	14.9081	14.6527	14.2714	14.0566	12.888	11.9549	11.3526	+	0.0287499
													COPS3	16.8345	16.7821	16.1718	16.3434	15.6495	15.1596	14.4915	+	0.0258562
													COPS4	17.5124	17.2036	16.9109	16.756	16.1879	15.8618	15.1196	+	0.0411595
													COPS5	16.8033	17.0954	16.6725	16.4452	15.7059	15.3269	14.5432	+	0.0330861
													COPS7B	16.2105	16.1357	15.9012	15.46	14.5097	14.0111	13.2981	+	0.0105791
													COPZ1	18.0247	18.0229	17.6186	17.3484	16.7821	16.3495	15.5409	+	0.0158055
													COQ9	14.8054	14.9138	15.0808	14.8149	13.4742	12.5399	12.4344	+	0.0250112
													CORO1A	19.5056	18.5657	17.3667	16.2865	14.2091	13.4752	12.6899	+	0.0122264
													CORO1B	15.9522	15.9837	15.8533	15.2994	13.68	12.3981	10.8956	+	0.00652023
													CORO1C	18.4442	18.4415	18.4636	18.0664	17.0884	16.6424	16.4604	+	0.00634545
													CORO7	15.9114	16.0764	15.7628	15.3971	14.3786	13.9113	13.3505	+	0.019725
													COTL1	19.6639	18.8827	17.7553	16.9095	14.2301	12.7534	11.4147	+	0.0464
													COX4I1	20.0301	20.1914	20.0769	19.7467	18.9587	18.2877	17.5265	+	0.00630573
													COX5A	19.9014	19.7061	19.2809	19.3506	18.4405	18.1193	17.1864	+	0.00957921
													COX5B	19.8692	19.6192	19.784	19.636	18.8492	17.9345	16.9185	+	0.0124899
													COX6B1	18.4101	18.6685	18.357	18.1337	17.2809	16.6233	15.4886	+	0.00556579
													COX6C	18.2731	18.8008	19.1047	18.7828	17.9459	17.4827	16.1747	+	0.00864954
													CPNE1	15.5706	15.7331	15.59	14.9419	13.952	13.0676	12.1658	+	0.0233298
													CPNE3	16.2086	17.0415	16.6769	16.0118	14.5142	13.6165	12.6637	+	0.00632987
													CPPED1	16.6297	17.0757	16.8582	16.5107	15.4496	14.7247	14.3937	+	0.00740492
													CPSF1	14.3659	14.5387	14.2725	14.0351	13.1248	12.7035	11.8023	+	0.0475038
													CPSF6	16.8121	17.1081	16.8533	16.5046	15.7491	15.3556	14.3723	+	0.0466929
													CPT1A	17.4032	17.3752	17.1999	16.8989	15.8624	15.3373	14.73	+	0.00645643
													CPT2	14.7559	15.1074	14.5849	14.3691	13.253	12.4305	11.8442	+	0.0090632
													CRBN	12.3177	9.67948	9.86625	10.3369	9.20457	Non Numérique	Non Numérique	+	0.00777026
													CRNKL1	14.6269	15.0645	14.5731	14.1023	13.3897	13.0045	12.086	+	0.005875
													CRYZ	16.054	16.5147	16.4046	15.8769	14.4704	13.4714	11.9283	+	0.00611659
													CS	19.197	19.0174	18.9127	18.7406	17.8175	17.4634	16.9007	+	0.0103796
													CSDE1	17.7667	17.83	17.4232	16.9133	16.2099	15.5966	14.1936	+	0.0276667
													CSK	16.2967	16.3056	16.0107	15.3426	14.1074	13.3328	12.0735	+	0.00566743
													CSNK1A1	14.2462	15.1437	14.8287	14.2042	13.4682	13.6154	12.8717	+	0.0473052
													CST3	13.4893	13.9992	13.7426	12.6287	Non Numérique	Non Numérique	Non Numérique	+	0.0440345
													CST7	14.4862	14.5302	15.718	14.4576	Non Numérique	Non Numérique	Non Numérique	+	0.0242875
													CSTF2	16.8254	16.722	16.417	16.0025	15.472	14.9211	14.216	+	0.0383875
													CSTF3	15.17	15.2225	14.9211	14.755	13.7607	13.2985	11.4067	+	0.0225872
													CTAGE1;CTAGE5	12.4383	12.6831	11.9078	11.4239	10.4383	Non Numérique	8.89633	+	0.00631341
													CTBP2	16.8658	16.8751	16.6516	16.4624	15.3878	14.6704	13.5277	+	0.00876
													CTDP1	13.2654	13.1136	12.6004	12.435	11.2137	10.3934	9.60641	+	0.00561733
													CTNNA1	15.9785	17.0087	16.7958	16.6652	15.959	15.3667	14.4321	+	0.0294568
													CTNNBL1	15.5245	15.8304	15.3929	14.8496	13.594	13.1803	12.4742	+	0.00719258
													CTPS1	16.709	16.6532	16.2787	16.0394	15.5642	15.3811	14.5922	+	0.0121495
													CTR9	13.2635	13.6883	13.3401	13.0756	12.2935	11.8637	10.8591	+	0.0242508
													CTSB	16.9469	17.0813	17.1307	16.8582	16.2222	15.6375	15.3065	+	0.0127983
													CTSD	18.2153	18.2512	18.2673	18.2326	17.1946	16.2673	15.66	+	0.00610427
													CTSH	12.0014	12.2388	13.7744	13.0396	10.1325	Non Numérique	Non Numérique	+	0.039288
													CTSS	15.8533	14.6973	14.2156	13.6306	11.2467	Non Numérique	Non Numérique	+	0.00567364
													CTTN	15.5547	16.5922	16.6582	16.3198	15.8533	15.5798	14.8125	+	0.0424886
													CTTNBP2	11.5911	9.60733	9.91438	Non Numérique	Non Numérique	Non Numérique	Non Numérique	+	0.0341991
													CUL1	15.8138	16.0518	15.736	15.2632	14.4137	13.7353	13.2953	+	0.0086035
													CUL2	14.6249	14.8287	14.669	14.5054	13.5028	13.3846	12.6073	+	0.0160939
													CUL3	15.129	15.7225	15.0837	14.8509	14.0718	14.0522	13.3191	+	0.040024
													CUL4A	15.3954	15.5296	15.2641	14.9624	14.2011	13.9859	13.3426	+	0.00698095
													CUL4B	13.7299	13.7384	13.1433	13.0747	11.9653	11.4001	9.70001	+	0.00676654
													CUL5	12.9896	12.5973	12.1373	11.911	11.2805	11.329	9.82972	+	0.0136174
													CWC22	12.7889	13.1501	13.2322	13.1973	11.9996	11.3346	9.52503	+	0.0133333
													CWC25	Non Numérique	12.3544	12.2615	10.125	8.05347	7.94251	Non Numérique	+	0.0496705
													CWF19L1	15.0462	15.2137	14.8312	14.6467	13.4631	13.3543	12.4551	+	0.0184971
													CXXC1	12.1882	10.0945	9.96578	9.48684	7.93664	Non Numérique	Non Numérique	+	0.00751155
													CYB5B	18.3408	17.8175	17.3074	16.727	15.464	15.3946	14.4021	+	0.017387
													CYB5R3	17.8545	18.0951	17.9868	17.8772	17.1524	16.9728	16.4112	+	0.0403171
													CYB5R4	10.6662	Non Numérique	Non Numérique	8.98014	Non Numérique	Non Numérique	Non Numérique	+	0.0104789
													CYFIP1;CYFIP2	14.0402	13.4422	13.1297	11.9996	10.2586	Non Numérique	8.91663	+	0.0064573
													CYP51A1	16.8464	16.5402	15.9909	15.6752	14.2497	13.9692	12.4931	+	0.00562637
													DAD1	19.9886	19.3906	19.3677	19.0526	18.2101	17.7005	17.0532	+	0.0121838
													DAK	15.7593	15.8751	15.7673	15.6828	14.6453	14.2529	13.4602	+	0.0441362
													DAP3	16.1824	16.2093	15.982	15.5753	14.6855	13.8932	12.3813	+	0.00805133
													DARS	19.3524	19.6276	19.3162	19.0506	18.2407	17.694	16.9496	+	0.0218121
													DAZAP1	16.4345	17.1454	17.0405	16.8078	15.8995	15.3426	14.4444	+	0.0470072
													DBN1	11.8098	11.2674	Non Numérique	9.26835	Non Numérique	Non Numérique	Non Numérique	+	0.0119705
													DBNL	17.1236	17.2756	16.9773	16.5311	15.6787	15.2895	14.9281	+	0.0119705
													DBR1	14.0447	14.4186	13.7834	13.5326	12.8203	12.365	11.5627	+	0.0141062
													DCAF5;HEL-S-109;Nucb2;NUCB2;WDR22	17.417	17.5682	17.1307	16.8484	15.736	15.0691	13.8796	+	0.00570478
													DCAF8;PEX19	14.9718	14.9718	14.7318	14.4704	13.5799	13.2812	12.5525	+	0.016488
													DCP1B	11.5167	11.9531	11.2046	11.0476	8.07682	Non Numérique	Non Numérique	+	0.0166573
													DCPS	15.8662	16.1856	15.9321	16.1053	15.4987	14.8763	14.0922	+	0.0348592
													DCTN1;DKFZp686E0752	16.008	15.8213	15.5937	15.1566	14.2823	13.844	13.2765	+	0.00876978
													DCTPP1	19.3189	18.7688	18.6177	18.0115	17.0066	16.2166	14.7949	+	0.0429722
													DCUN1D1	15.6514	16.192	16.0982	16.1984	15.2759	15.0982	14.9926	+	0.0105845
													DCUN1D5	15.2263	15.3638	15.0733	14.4295	13.5087	11.5423	11.3049	+	0.00646933
													DDA1	16.3068	16.4137	15.4536	14.6662	14.3608	13.6068	13.5716	+	0.00707944
													DDAH2	15.5883	14.6116	13.3443	13.4615	10.944	Non Numérique	Non Numérique	+	0.00574174
													DDB1	17.8566	18.0047	17.7223	17.5242	17.1143	16.793	16.3735	+	0.0204054
													DDOST	18.4442	18.4142	18.2113	17.7504	16.8879	16.4979	15.9321	+	0.0202185
													DDRGK1	15.5487	15.9122	15.8244	15.6424	14.6876	14.1668	13.2888	+	0.00762487
													DDT;DDTL	19.0985	19.2496	19.2302	18.8415	18.6024	18.2243	17.8128	+	0.00634191
													DDX1	17.9412	18.1474	17.8003	17.463	16.641	16.2424	15.5739	+	0.00642716
													DDX10	14.0504	13.8823	13.3471	12.985	12.1532	10.3191	10.0084	+	0.00649604
													DDX11;DDX11L8;DDX12P	10.4683	11.6318	10.2378	9.45121	Non Numérique	Non Numérique	Non Numérique	+	0.0289374
													DDX18	17.2635	17.6024	17.0837	16.8287	15.6725	15.2466	13.5265	+	0.00630322
													DDX20	14.5407	14.3695	14.1196	13.6039	12.6246	11.5899	10.2819	+	0.00632609
													DDX21	19.896	19.853	19.5833	19.1193	18.2137	17.614	16.6495	+	0.00888691
													DDX23	16.2061	16.261	16.0889	15.8018	15.0951	14.9001	14.1415	+	0.00579949
													DDX24	16.2598	16.2294	15.7628	15.4211	14.7641	14.4004	13.0254	+	0.00657328
													DDX27	15.4197	15.8129	15.6347	14.9804	14.1216	13.4856	12.1293	+	0.00569318
													DDX28	13.42	12.8165	11.9228	11.2732	10.4843	Non Numérique	Non Numérique	+	0.0114226
													DDX31	12.2944	12.2167	11.42	10.8118	7.32193	Non Numérique	Non Numérique	+	0.0056
													DDX39B	18.6823	19.2411	18.615	18.2117	17.3549	16.7062	15.9545	+	0.0369322
													DDX3X	19.0873	18.8975	18.8026	18.3731	17.9171	17.4131	16.9402	+	0.0084963
													DDX41	14.0287	14.2193	14.0159	13.7456	13.1016	12.2453	11.4551	+	0.0173629
													DDX42	16.6841	16.6864	16.4612	16.0591	15.2363	14.7654	13.847	+	0.0258237
													DDX46	16.9552	17.0663	16.7821	16.3862	15.5842	15.1566	14.1558	+	0.00577336
													DDX47	16.1927	16.4274	15.8349	15.5915	14.6869	13.7618	12.7239	+	0.00643159
													DDX5	20.2038	20.1324	19.835	19.3889	18.7828	18.0873	16.59	+	0.00605217
													DDX50	14.6662	14.4252	14.3198	13.9799	13.1147	12.249	10.2167	+	0.00577644
													DDX52	14.4534	14.4998	13.9246	13.7731	12.9662	11.9952	10.6096	+	0.00639106
													DDX54	16.1862	16.6583	16.8645	16.1462	15.0795	13.6391	12.2806	+	0.0118306
													DDX55	13.2142	13.4939	13.1373	12.7855	11.5805	10.9159	9.69262	+	0.00961738
													DDX56	15.141	15.3092	14.7719	14.4056	13.2779	12.2674	10.8435	+	0.00644068
													DDX60	Non Numérique	Non Numérique	Non Numérique	7.61102	9.70131	Non Numérique	7.59619	+	0.0255094
													DECR1	18.7828	19.1189	19.6461	19.546	18.5933	18.1525	17.5622	+	0.00682818
													DEF6	12.0813	12.5109	9.60733	10.043	Non Numérique	Non Numérique	7.33762	+	0.0452656
													DENND2D	Non Numérique	Non Numérique	Non Numérique	10.1421	Non Numérique	Non Numérique	Non Numérique	+	0.00772881
													DENND4C	10.9944	11.3572	11.0658	10.4946	9.85214	8.02237	7.21917	+	0.0441443
													DENR	17.612	18.0355	17.45	17.0966	15.9373	15.3572	14.6846	+	0.0429796
													DHCR24;Nbla03646	16.3169	15.7454	15.0124	14.6937	12.8183	11.8396	10.6071	+	0.0055894
													DHCR7	16.8791	15.7919	15.1125	14.3954	13.3941	12.1611	Non Numérique	+	0.0121435
													DHPS	13.7929	13.7246	13.7265	12.7393	12.5219	11.9522	9.77314	+	0.0449711
													DHRS1	14.0951	14.2188	14.5864	14.5467	13.6495	12.7566	12.3871	+	0.0340607
													DHX15	18.2982	18.107	17.8331	17.4636	16.7227	16.5135	15.7018	+	0.00781358
													DHX16	14.412	14.3163	14.2344	13.8324	13.0215	12.6839	11.8287	+	0.00575728
													DHX29	13.2127	12.9434	13.0093	12.5234	11.8956	11.729	11.0885	+	0.00893617
													DHX30	14.7225	14.8981	14.582	13.7445	13.0137	12.3198	10.7164	+	0.00574194
													DHX33	11.8324	12.2877	12.0304	10.8403	8.84549	Non Numérique	Non Numérique	+	0.0159404
													DHX36	14.2657	14.2853	14.1066	13.9419	12.8188	12.8178	11.5253	+	0.0460234
													DHX37	13.6135	13.6625	13.42	12.5173	11.5651	10.9315	8.33316	+	0.00574436
													DHX38	14.374	14.4164	13.807	13.5296	12.718	12.3691	11.8118	+	0.0187806
													DHX57	12.0453	11.5809	11.1716	11.6165	9.35535	9.47843	9.41715	+	0.0186479
													DHX9	19.1833	19.3531	19.0743	18.5777	17.8727	17.4452	16.6283	+	0.00633951
													DIABLO;hCG_1782202	17.2029	17.2481	17.1382	16.8781	15.9293	15.318	14.3806	+	0.00827925
													DIAPH1	17.0211	17.3524	16.7576	15.9635	14.83	14.7654	14.1635	+	0.0196522
													DIDO1	13.1851	13.2076	12.5053	12.5946	11.3639	10.7247	10.4094	+	0.0327517
													DIEXF	11.3961	12.2659	12.3544	10.2448	10.9991	9.90689	7.92679	+	0.0371569
													DIMT1	15.7731	15.913	15.6168	15.547	14.175	13.718	12.718	+	0.0277504
													DIP2B	13.8218	14.8254	14.2438	13.0263	11.4906	10.372	9.6101	+	0.0110322
													DIS3	14.6646	14.8114	14.5504	14.0889	13.2633	12.915	12.3238	+	0.0468045
													DISC1;TSNAX	16.6773	17.0871	16.4584	16.5077	15.6903	15.1674	14.3258	+	0.018726
													DKC1	17.5706	17.5731	17.4835	17.1254	16.2718	15.7504	14.9488	+	0.01888
													DKFZp434B156;HZGJ;PPP3R1;WDR92	12.8854	13.6955	13.4402	12.9662	11.0901	10.1984	9.66977	+	0.00907411
													DKFZp586F0420;MAP3K7	Non Numérique	11.7171	9.32193	9.56033	8.69697	Non Numérique	Non Numérique	+	0.00569935
													DKFZp686B01123;DKFZp781B1423;MDM4	Non Numérique	10.9694	Non Numérique	Non Numérique	Non Numérique	Non Numérique	Non Numérique	+	0.00724201
													DKFZp686H0575;ELF1	15.902	15.656	14.9177	14.2438	13.3307	13.0988	11.7121	+	0.0238305
													DKFZp762C0813;KIAA1467	Non Numérique	Non Numérique	Non Numérique	Non Numérique	9.18611	Non Numérique	Non Numérique	+	0.0202266
													DKFZp781M17165;PPP2R4	16.4956	16.9173	17.1635	17.079	16.1387	16.16	15.5234	+	0.0209052
													DLAT	16.5168	16.5878	16.336	16.1786	15.2269	15.0222	13.8065	+	0.0141011
													DLD	18.5049	18.5457	18.5573	18.5814	17.714	17.2018	16.3769	+	0.00561096
													DLST	17.7117	17.455	17.5489	17.4025	16.6648	16.2918	15.593	+	0.0104032
													DMTN	15.7868	15.4544	15.3216	15.6835	16.5742	17.0756	16.9711	+	0.00905208
													DNAJA1	17.9244	17.6219	17.4439	16.7879	16.0754	15.9624	14.6297	+	0.0300767
													DNAJA2	17.2775	17.1053	17.049	16.3662	15.5878	15.1064	14.1371	+	0.00725926
													DNAJA3	15.3535	15.3327	15.24	14.8496	14.0297	13.3046	12.329	+	0.0275525
													DNAJB1	16.7502	17.0138	16.6697	16.5158	16.1956	15.8864	15.2372	+	0.00653684
													DNAJB12	13.5101	13.3996	12.8088	12.8203	12.3325	11.577	11.0634	+	0.00647749
													DNAJB6	15.1582	14.9628	14.6537	14.4236	12.9125	13.2095	12.0198	+	0.0251042
													DNAJC10	12.7042	12.7249	12.3745	12.1871	10.795	8.12412	9.03159	+	0.00585882
													DNAJC19	16.0476	16.3309	16.3731	15.8182	15.487	14.502	13.995	+	0.0396223
													DNAJC2	15.2708	15.0937	14.9211	14.4037	13.5201	12.8233	11.7056	+	0.00766667
													DNAJC21	13.7468	13.3044	12.8047	12.9399	12.1969	11.1049	Non Numérique	+	0.0412047
													DNAJC3	14.324	14.0569	13.9362	13.063	12.3205	11.9458	10.0224	+	0.00771517
													DNAJC7	18.0265	17.9354	17.5933	17.1835	16.3516	15.8533	15.0878	+	0.00616145
													DNAJC8	19.3631	19.2945	19.1263	18.9608	18.1307	17.6042	16.8263	+	0.00642938
													DNM1L	16.3408	16.5716	16.2868	15.9573	15.2659	14.8238	14.3163	+	0.00750547
													DNMT1	16.5111	16.6068	16.2051	15.6325	15.2279	14.7233	13.2378	+	0.00567883
													DNTTIP2	15.2112	15.1997	14.8965	14.68	13.8825	13.1682	11.8765	+	0.00554754
													DOCK11	12.5667	12.4674	12.1619	11.5002	8.90087	8.41469	8.65285	+	0.00632817
													DOCK2	15.2598	15.0868	13.9412	13.1199	10.4149	9.01611	5.3837	+	0.00646866
													DOCK8	13.6215	13.4195	12.6595	12.2718	10.63	9.61149	9.28193	+	0.00710852
													DOT1L	Non Numérique	9.08481	Non Numérique	Non Numérique	Non Numérique	Non Numérique	Non Numérique	+	0.0160198
													DPF2	15.7731	15.9385	15.6147	15.183	13.9479	13.1524	12.0473	+	0.00942078
													DPP3	17.1817	17.4488	16.989	16.7709	15.9765	15.4301	14.7419	+	0.0484739
													DPP9	12.9902	13.2293	12.8688	12.8118	11.7711	11.4742	10.5191	+	0.00563488
													DPYSL2	17.4587	16.7723	15.6002	15.0222	13.4682	12.9463	11.9088	+	0.00734831
													DRG1	17.83	18.0174	17.4791	17.0343	16.2677	15.8624	15.068	+	0.00820814
													DRG2	15.3245	15.435	15.2156	14.4153	14.0102	13.6609	12.8103	+	0.00564263
													DSTN	18.467	18.6581	18.503	18.1104	16.7396	15.5805	15.1497	+	0.0230552
													DTD1	16.0203	16.3803	15.3645	14.7207	13.2363	12.7508	10.5319	+	0.00873122
													DTNBP1	Non Numérique	Non Numérique	12.1977	11.4054	10.3608	8.92184	Non Numérique	+	0.013305
													DTWD1	Non Numérique	Non Numérique	10.7566	Non Numérique	Non Numérique	Non Numérique	Non Numérique	+	0.00603839
													DTYMK	17.3612	17.5657	17.5432	17.2645	17.0129	16.6244	15.9959	+	0.0487334
													DUS2	12.7642	13.0673	11.9855	12.1485	10.7793	8.96578	8.51175	+	0.0265371
													DUS3L	15.0603	14.9567	14.3145	14.0336	12.8904	11.9864	9.10329	+	0.0343213
													DUSP23	15.5477	14.642	14.2586	14.1176	12.3677	11.7035	Non Numérique	+	0.00781377
													DUSP3	14.8004	14.6249	14.2602	13.7969	12.5775	10.8297	10.4564	+	0.0171193
													DUT	20.7597	21.0213	20.9156	20.4718	19.7951	19.5694	18.4149	+	0.0213077
													DYNC1H1	16.7471	16.8234	16.6089	16.376	15.7326	15.3667	14.3584	+	0.0120558
													DYNC1I2	16.8238	16.8614	16.6283	16.3705	15.6738	15.2586	14.4418	+	0.00853235
													DYNC1LI2	13.8788	13.6135	13.5151	13.1127	12.7628	11.2877	10.4843	+	0.00850929
													DYNLL1	19.1994	19.335	18.3699	18.1066	17.1079	16.9057	16.3577	+	0.0294408
													DYNLL2	17.528	17.3667	16.8324	16.4636	15.487	14.4886	14.5158	+	0.00643038
													DYNLRB1;DYNLRB2	18.3976	18.8576	18.4923	18.2707	17.8207	17.2295	16.1786	+	0.0497545
													EARS2	13.3494	13.3172	13.0764	12.7271	11.8037	9.83368	8.75656	+	0.0076698
													EBNA1BP2	17.2817	17.3638	16.8956	16.6593	15.8062	15.1226	14.0095	+	0.00625743
													ECE1	11.2683	12.0189	10.9144	8.78953	8.45121	7.7879	7.47978	+	0.0171453
													ECHDC1	16.7693	17.008	16.4512	16.1155	15.1023	14.6183	13.9451	+	0.0191114
													ECHS1	18.1474	18.2619	18.2718	17.9714	16.7911	16.0249	15.3321	+	0.00931737
													ECSIT;ZNF428	14.7783	15.084	14.8681	14.2999	13.1224	11.5911	11.2497	+	0.0128793
													ECT2	Non Numérique	9.32942	8.26444	7.29921	10.8847	9.88912	8.19106	+	0.042051
													EDC4	15.7073	15.4619	15.3752	14.9981	14.043	13.6188	12.7742	+	0.0152092
													EDF1	19.7992	19.4011	19.3847	19.0352	18.4252	18.2384	17.1282	+	0.00762047
													EED	14.5942	15.1661	14.6896	14.6731	13.8411	13.6679	12.5099	+	0.0106384
													EEF1A1;EEF1A1P5	23.317	23.6584	23.5198	23.148	22.7003	22.417	21.849	+	0.0211337
													EEF1B2	20.4792	20.7561	20.481	19.6069	19.3857	19.2575	18.1797	+	0.0242981
													EEF1D	20.0515	20.0197	20.2337	19.7594	19.1958	19.0931	18.3794	+	0.0220767
													EEF1E1;EEF1E1-BLOC1S5	18.3766	19.3488	18.7298	18.2581	17.5657	17.2286	16.2782	+	0.0255207
													EEF1G	20.8876	20.6971	20.4183	19.9777	19.403	18.8454	18.2173	+	0.00633735
													EEF2	21.8487	21.953	21.6595	21.3184	20.6029	20.1357	19.3565	+	0.00885714
													EEF2K	13.7524	13.9262	14.0424	13.412	12.9012	11.8851	8.50184	+	0.00682152
													EEFSEC	14.342	14.4512	14.412	13.916	13.296	12.6091	11.5169	+	0.00605263
													EFHD2	18.2877	18.2589	17.8621	17.4377	16.2512	15.4979	14.9223	+	0.00648996
													EGR1	Non Numérique	Non Numérique	11.2761	Non Numérique	Non Numérique	Non Numérique	Non Numérique	+	0.00581028
													EHD4	14.5487	14.9688	13.8004	13.4919	11.7855	11.2546	Non Numérique	+	0.00633481
													EHMT2	13.2061	12.9531	12.1172	11.9003	10.7601	10.1421	8.8933	+	0.0110268
													EIF2A	17.2238	17.406	17.1209	16.8536	16.0722	15.7731	14.8398	+	0.0235983
													EIF2AK1	Non Numérique	Non Numérique	12.7793	11.6246	12.5253	14.1433	13.9921	+	0.00928535
													EIF2AK2	15.5387	15.6764	15.4285	14.9635	13.8596	13.4956	12.3177	+	0.0210814
													EIF2B2	16.2847	16.2407	16.1893	15.8056	14.9465	14.5549	13.8911	+	0.00757759
													EIF2B4	15.5234	15.4512	15.182	14.9567	13.8925	13.6609	12.9163	+	0.0408684
													EIF2S1	19.205	19.6691	19.0815	18.7561	18.0585	17.8606	17.176	+	0.00683951
													EIF2S2	19.6138	19.5638	18.9777	18.7634	18.2006	17.9502	17.3092	+	0.0141068
													EIF2S3;EIF2S3L	19.1833	19.0292	18.8674	18.5337	17.9142	17.5356	17.0351	+	0.0326612
													EIF3A	18.2997	18.3822	18.3233	18.0479	17.3211	16.856	16.0517	+	0.0064234
													EIF3B	18.1002	18.4388	18.0886	17.7634	17.1206	16.6129	15.9647	+	0.0241165
													EIF3C;EIF3CL	18.3012	18.4266	18.1642	17.97	17.2293	16.8986	16.0014	+	0.0141103
													EIF3E	19.1079	19.2018	18.8385	18.6444	17.9272	17.3218	16.6229	+	0.014088
													EIF3G	19.1663	19.1994	18.8284	18.4435	17.7157	17.4087	16.5364	+	0.00867031
													EIF3H;EIF3S3	18.7406	18.805	18.5666	18.2787	17.6453	17.0268	16.1282	+	0.00754936
													EIF3I	18.8165	19.1785	18.7747	18.5242	17.92	17.0806	16.5908	+	0.00781263
													EIF3J	19.4184	19.2982	18.9009	18.4884	17.7089	17.417	16.7824	+	0.00964
													EIF3L	18.8535	19.0488	18.6558	18.3527	17.8003	17.3039	16.6357	+	0.0204944
													EIF4A1	21.2952	21.7876	21.4247	20.9777	20.2967	19.7967	18.9985	+	0.0153185
													EIF4A3	19.5762	19.6078	19.4849	19.2208	18.4149	18.0006	17.4536	+	0.00872066
													EIF4B	17.8846	17.7966	17.8253	17.3225	16.3207	15.5127	14.9556	+	0.00618537
													EIF4ENIF1	11.1737	11.7649	11.4919	11.5875	10.5314	8.02237	8.81378	+	0.0473262
													EIF4G1	17.9789	17.8464	17.64	17.3962	16.7847	16.6793	15.8374	+	0.00649866
													EIF4G2	16.4394	16.5878	16.2909	15.849	14.8882	14.5119	13.4242	+	0.00756371
													EIF4G3	10.7731	9.79116	6.26209	8.32193	Non Numérique	Non Numérique	Non Numérique	+	0.044151
													EIF4H	20.129	20.0594	19.8936	19.6119	18.7265	18.1168	17.6024	+	0.0057733
													EIF5	17.5467	17.4197	17.1818	16.804	16.2918	16.4399	16.1231	+	0.0414057
													EIF5A;EIF5A2;EIF5AL1	22.2135	22.5854	22.3975	21.9298	20.9152	20.3659	19.778	+	0.00742424
													EIF5B	17.4523	17.4334	17.0442	16.7751	16.0601	15.6318	14.7485	+	0.00573684
													EIF6	19.0743	19.4032	19.1916	18.7013	17.6024	16.955	16.0091	+	0.0148638
													ELAC2	16.0124	15.8121	15.6676	15.2475	14.2758	13.7693	12.6674	+	0.0228806
													ELAVL1	19.265	19.1507	18.9112	18.5988	17.8113	17.3711	16.5679	+	0.0113212
													ELF2	12.5451	12.6536	11.6883	11.1437	10.4435	9.49685	Non Numérique	+	0.0194994
													ELL	11.2268	11.5587	8.93664	11.3443	10.2198	9.26913	9.12928	+	0.0189686
													ELMO1	16.3791	16.578	15.7113	14.618	12.0111	10.5255	9.45687	+	0.00605254
													ELMSAN1	12.6824	12.9979	12.3325	12.1357	11.1768	10.5321	7.40088	+	0.00981338
													ELP2	13.0978	13.6363	13.1764	12.8736	12.176	11.371	10.1421	+	0.0196312
													EMC1	14.6908	14.5507	14.3373	13.8768	13.0345	12.3671	11.4843	+	0.0136196
													EMC10	10.388	12.4173	10.628	Non Numérique	Non Numérique	Non Numérique	Non Numérique	+	0.0192861
													EMC4	16.4752	17.3257	16.4318	15.9159	15.3444	14.2023	12.3786	+	0.0218784
													EMC8	14.8679	15.3581	14.624	14.3495	13.5142	12.7839	11.4081	+	0.00772699
													EMD	18.4142	18.4616	18.2798	18.2161	17.6593	17.3056	16.768	+	0.00880931
													EMG1	17.7251	17.6168	17.356	16.9876	16.1723	15.3803	14.0054	+	0.00583467
													ENG	14.2824	14.6173	15.2042	14.7366	13.7156	11.7773	8.84549	+	0.00643678
													ENO1	23.5716	23.6145	23.3592	22.6392	21.4501	20.8444	19.9591	+	0.00842243
													ENSA	18.4985	18.4266	18.0585	17.612	16.6318	16.3975	15.6481	+	0.0064292
													EPB41L2	15.1582	15.2997	14.5387	13.517	11.0885	9.33929	Non Numérique	+	0.00668387
													EPB42	11.4374	11.0201	11.9116	13.8683	16.4612	17.3645	17.7056	+	0.0066242
													EPHX1	10.9119	13.5167	14.7167	13.9316	13.4659	12.6634	10.5289	+	0.00907958
													EPRS	18.231	18.4211	18.0074	17.7892	17.2512	16.8386	16.1372	+	0.0121232
													EPS15L1;SPATA22	16.2061	16.5582	16.1689	16.2641	14.8667	14.277	13.0676	+	0.0338104
													ERAL1	12.6461	13.4696	12.669	12.0575	Non Numérique	7.8857	Non Numérique	+	0.00804734
													ERBB2IP	11.7704	12.7524	12.4147	11.8918	10.9012	9.3603	7.88874	+	0.0217591
													ERC1	11.1142	11.5281	10.5018	10.2438	9.20212	Non Numérique	Non Numérique	+	0.0265433
													ERCC6L	12.7889	13.1142	12.5185	12.0597	10.8931	10.7087	9.91438	+	0.0408427
													ERGIC1	14.508	14.8566	14.4219	13.4831	12.5483	12.5998	Non Numérique	+	0.0258693
													ERH	21.0177	21.1683	20.7223	20.5037	19.5851	18.8861	18.3826	+	0.0316308
													ERLIN1	14.9091	15.3501	15.4301	15.0701	14.2118	13.0909	13.0409	+	0.0136734
													ERMP1	12.3907	12.3415	12.8391	13.1155	11.8708	10.5793	10.2438	+	0.0118905
													ERO1L	15.9438	16.1483	15.4592	15.0484	12.9362	11.7099	11.1147	+	0.0192009
													ERP29	19.5921	19.4854	19.3549	19.1457	18.1531	17.734	16.9304	+	0.0192203
													ERP44	17.0603	17.2419	17.0276	16.8066	15.7099	15.0575	14.6841	+	0.00603279
													ESAM	13.392	13.1992	Non Numérique	Non Numérique	Non Numérique	Non Numérique	Non Numérique	+	0.047498
													ESD	17.9217	18.2461	18.244	17.6476	16.8015	16.3225	15.4776	+	0.0342323
													ESF1	12.9861	13.0201	12.1846	11.981	10.3581	10.4691	8.3443	+	0.0105825
													ESPL1	Non Numérique	Non Numérique	Non Numérique	Non Numérique	5.90087	Non Numérique	Non Numérique	+	0.0128322
													ESYT1	17.9211	17.9394	17.4377	16.7157	15.0243	14.5179	13.5053	+	0.0124719
													ETF1	18.2357	18.4933	18.3001	17.9992	17.3731	16.846	16.1946	+	0.011816
													ETFA	18.9882	19.5191	19.5337	19.3479	18.68	18.2967	17.647	+	0.0115715
													ETFB	18.9817	19.3892	19.3799	19.3973	18.6096	18.2673	17.6258	+	0.00739111
													ETFDH	14.0304	14.084	13.997	14.0145	13.3789	13.0592	12.287	+	0.0226388
													ETHE1	15.8196	15.0174	14.4383	14.0554	12.4448	11.4027	9.90689	+	0.00570701
													ETNK1	14.0333	13.5265	12.5087	11.5216	7.72962	Non Numérique	Non Numérique	+	0.00862745
													EXD2	11.2683	11.8231	12.0379	11.4805	9.31854	7.0954	7.42626	+	0.0165655
													EXOC1	13.3808	13.6119	12.8784	12.7024	11.7607	11.4486	10.8729	+	0.0406941
													EXOC4	14.5883	14.7171	14.35	14.1785	13.3067	12.7217	11.8512	+	0.0211141
													EXOSC10	15.9293	15.8997	15.5768	15.1927	14.3373	13.9113	12.7921	+	0.00643357
													EXOSC3	16.5457	16.5321	16.0313	15.9001	15.1135	14.5845	12.605	+	0.0176043
													EXOSC4	17.1142	16.8827	16.5809	16.2349	15.4326	15.0362	14.1421	+	0.0376427
													EXOSC6	16.8423	16.6914	16.6435	16.2664	15.3912	15.0297	14.0733	+	0.0096087
													EXOSC7	16.2369	16.1856	15.6354	15.5664	14.6676	14.1627	12.6756	+	0.00914483
													EXOSC8	16.2036	16.0333	15.9246	15.1367	14.5142	14.2406	12.9012	+	0.0298668
													EZR	18.7406	18.9677	18.8568	18.6688	17.6766	17.163	16.856	+	0.00664198
													F11R	13.9778	14.084	13.8376	13.7148	12.9083	12.2386	12.0327	+	0.0253597
													F13A1	14.7987	13.6401	12.6756	11.2408	10.4818	7.73132	7.64926	+	0.00906993
													FABP5	21.2802	21.0314	20.5237	19.5399	17.6453	15.9998	15.5908	+	0.0109851
													FADS1	13.9955	13.1201	12.1596	12.26	10.973	Non Numérique	Non Numérique	+	0.0400701
													FADS2	17.8588	17.0892	17.1893	16.4819	15.5104	13.6964	Non Numérique	+	0.0482942
													FAF1	14.9476	15.0547	15.0319	14.8213	14.0145	13.938	13.0634	+	0.0176887
													FAF2	15.0145	15.5627	14.9408	14.6937	14.0575	13.3636	13.323	+	0.0119705
													FAH	16.7117	16.8054	16.7458	16.6186	15.86	15.3726	14.6937	+	0.0115556
													FAM114A2	15.4534	15.6579	15.86	15.9258	15.2372	14.8386	14.2078	+	0.0323915
													FAM120A	15.3604	15.2388	15.4407	15.1236	14.0638	13.5234	11.9908	+	0.00585124
													FAM129A	14.2512	14.1877	13.7257	13.0409	11.9513	12.5001	12.645	+	0.00843446
													FAM129B	16.1582	16.5402	16.6114	15.7628	13.977	12.7334	12.0726	+	0.016375
													FAM136A	17.0124	17.516	16.9818	16.5812	14.9781	13.8012	12.464	+	0.0139491
													FAM192A;NIP30	16.1959	16.5341	15.9776	15.8094	15.2269	14.4656	13.2597	+	0.0163857
													FAM195B	16.722	16.2357	15.6944	15.4186	14.7059	12.8775	Non Numérique	+	0.0467238
													FAM207A	15.7471	16.0369	15.6333	14.6154	13.8965	12.9913	11.3894	+	0.0124605
													FAM210A	Non Numérique	Non Numérique	Non Numérique	13.9882	Non Numérique	7.90989	Non Numérique	+	0.0278617
													FAM213A	15.183	15.2376	13.508	12.7345	8.77561	Non Numérique	Non Numérique	+	0.00641048
													FAM3C	14.7207	14.6662	14.2419	14.24	12.5222	10.8803	Non Numérique	+	0.0222263
													FAM45A;FAM45B	14.0693	13.4265	14.5412	14.1813	12.2769	11.0549	10.06	+	0.0221112
													FAM49B	17.253	17.4391	16.9542	16.3688	15.1084	14.6679	13.3564	+	0.0288897
													FAM76B	12.2713	13.2338	12.5922	12.8188	8.73132	8.5411	Non Numérique	+	0.0142634
													FAM98B	19.7992	19.9009	19.5333	19.337	18.4025	18.0612	17.2489	+	0.0189499
													FANCD2	13.443	13.3016	13.0001	12.6773	12.031	12.0275	10.719	+	0.0385246
													FANCI	14.5647	14.9169	14.2841	13.9167	14.0232	13.8932	12.3554	+	0.0311289
													FAR1	15.2665	14.997	14.2419	12.9734	12.6073	11.726	10.2255	+	0.0116831
													FARSA	17.4415	17.492	17.2877	16.8838	16.3891	16.0769	15.1467	+	0.0090194
													FARSB	18.1817	18.245	18.1777	17.8682	17.2551	16.9778	16.2998	+	0.00948311
													FASN	19.6216	19.3674	18.6159	18.0386	16.7939	15.8564	14.9658	+	0.00673333
													FASTKD2	14.4164	14.863	14.2194	13.622	12.6751	11.3813	10.0049	+	0.00899912
													FASTKD5	13.1517	12.6439	12.5957	12.4127	10.8037	8.84941	Non Numérique	+	0.0380968
													FBL	19.6114	19.6662	19.3842	18.9127	18.0612	17.1181	16.5679	+	0.00552381
													FBLL1	16.4762	Non Numérique	Non Numérique	14.8557	13.1357	Non Numérique	Non Numérique	+	0.0276566
													FBXL6	9.10852	Non Numérique	Non Numérique	Non Numérique	Non Numérique	Non Numérique	Non Numérique	+	0.00582677
													FBXO22	13.6325	14.0405	12.7285	13.4585	11.6514	10.5281	8.80305	+	0.0103087
													FDFT1	17.558	16.2369	15.4504	15.5042	14.4878	13.6913	13.5995	+	0.00567932
													FDPS	19.2596	18.8484	18.4576	18.2208	17.4696	17.0047	16.2382	+	0.032
													FDXR	14.7834	14.4746	14.3632	14.4186	13.571	13.4249	12.6991	+	0.0118312
													FERMT3	19.0968	18.9325	18.5423	18.0756	17.3688	17.3415	16.785	+	0.0128169
													FGD3	14.201	13.416	13.3697	12.7073	Non Numérique	Non Numérique	Non Numérique	+	0.0470783
													FH	19.245	19.4149	19.0802	18.8307	18.1357	17.9644	17.1299	+	0.0357101
													FHL2	14.261	13.6514	13.9748	12.5387	12.0901	10.2107	9.04985	+	0.0195275
													FHL3	15.0029	15.22	14.8263	14.0764	11.8357	11.0137	9.19229	+	0.00575904
													FHOD1	14.0253	13.7922	13.4147	12.4246	11.8057	11.639	10.7793	+	0.040285
													FKBP1A	20.7793	20.3913	20.9454	20.0119	18.6051	17.8231	17.9068	+	0.039488
													FKBP3	18.4238	18.6604	18.5423	18.1958	17.5933	17.1269	16.2156	+	0.0058146
													FKBP4	20.2275	20.1646	19.8954	19.4756	18.4375	17.5995	16.6565	+	0.00818828
													FKBP5	19.8851	20.0251	19.1544	18.724	17.4756	17.0203	16.1089	+	0.00841905
													FLII	15.1622	15.141	14.777	14.2938	13.0464	12.2408	11.3464	+	0.00614047
													FLNA	20.1785	19.9634	19.3034	18.2933	16.3491	15.3083	14.1869	+	0.00713669
													FLNB	15.7894	16.0153	15.3954	14.4871	12.2798	10.6976	9.61701	+	0.0246415
													FLOT2	16.7135	17.2042	16.9708	16.793	16.2664	15.9556	15.2949	+	0.00877978
													FLYWCH2	15.9598	15.8492	15.8667	15.7059	14.9837	14.0961	13.365	+	0.00964274
													FMNL1	12.7221	11.9718	9.26444	8.09935	Non Numérique	Non Numérique	Non Numérique	+	0.00572947
													FMR1	12.8823	12.5109	12.7382	12.4272	11.5864	11.2877	10.9069	+	0.0258379
													FN3K	16.3175	16.6667	16.7847	17.2185	16.5409	15.9493	15.1367	+	0.040319
													FNBP1	12.9	10.8943	Non Numérique	Non Numérique	Non Numérique	Non Numérique	Non Numérique	+	0.00577867
													FNBP4	12.797	12.5475	11.7998	11.8708	10.1389	8.99435	9.21675	+	0.006203
													FNTA	14.8559	15.5517	15.0319	14.4373	12.7324	12.3558	11.5056	+	0.0238515
													FOCAD	12.5887	12.4683	11.674	11.5447	9.33874	8.85487	8.0634	+	0.0124809
													FOXK1;KIAA0415	9.26053	12.1778	11.7398	11.3636	10.101	7.22641	Non Numérique	+	0.00569772
													FRG1;FRG1B	16.5477	16.4987	15.8287	16.078	15.4472	15.1104	14.6503	+	0.0278695
													FSCN1	18.3738	18.2247	17.9868	17.4974	15.8132	14.601	13.551	+	0.00751613
													FTO	14.0102	14.0626	13.6609	13.385	12.4239	11.7175	9.92926	+	0.0226467
													FTSJ1	Non Numérique	12.5204	10.6736	10.0177	Non Numérique	Non Numérique	Non Numérique	+	0.0188488
													FTSJ3	16.441	16.6082	16.1017	15.8484	14.4544	14.1341	12.0267	+	0.0423727
													FUBP1	19.4053	19.5915	19.3452	19.0612	18.3167	17.7828	17.111	+	0.00761277
													FUSIP1;SRSF10	17.5178	17.4789	17.4334	16.619	15.8733	15.6122	14.777	+	0.00603936
													FXR1	16.9488	16.839	16.6766	16.2723	15.6446	15.3127	14.5746	+	0.0136718
													FYB	13.0014	12.5451	Non Numérique	9.48684	Non Numérique	Non Numérique	Non Numérique	+	0.0129603
													G3BP1	19.0074	18.9667	18.5185	18.0821	17.3694	16.5948	15.6053	+	0.0255182
													G3BP2	16.8965	16.5402	16.2456	15.7046	14.786	13.997	12.4272	+	0.019
													G6PD	18.5645	18.7678	18.3134	17.9185	16.8075	16.3832	15.9488	+	0.0129167
													GABPA	14.0032	14.1277	13.1155	13.3078	12.5	11.1658	11.0818	+	0.00846269
													GADD45GIP1	16.084	16.3228	16.0612	15.3495	14.4831	12.9775	11.8287	+	0.0444517
													GAK	12.9088	13.1244	12.6651	12.3006	11.5513	11.1475	10.3276	+	0.00904394
													GALE	15.3932	16.1437	15.691	15.2409	13.1915	12.5627	11.1768	+	0.031633
													GALK1	16.3086	15.5018	15.0638	14.8727	13.7961	13.0592	11.8474	+	0.04
													GALM	13.6085	14.6116	14.7379	14.1127	11.7447	11.279	Non Numérique	+	0.0216166
													GALNT10	11.6333	10.8084	10.8893	10.007	7.49185	8.68883	Non Numérique	+	0.0154836
													GALNT2	14.6467	15.3581	15.3391	14.8965	13.6817	12.8842	11.5734	+	0.0198893
													GALNT7	12.3554	12.5887	11.9573	12.388	9.07682	Non Numérique	Non Numérique	+	0.0075011
													GANAB	18.4388	18.467	18.3233	17.9083	17.0951	16.4901	15.7608	+	0.00572131
													GAPDH	23.8047	23.8282	23.726	23.2368	22.3149	21.5529	20.9575	+	0.0477541
													GAPDHS	Non Numérique	Non Numérique	12.1877	Non Numérique	Non Numérique	Non Numérique	Non Numérique	+	0.0490098
													GARS	18.0247	18.0047	17.9459	17.5933	17.1482	16.992	16.4042	+	0.00554545
													GART	18.5268	18.6429	18.5318	17.92	17.0884	16.653	15.5664	+	0.00778323
													GATA2	Non Numérique	12.697	Non Numérique	Non Numérique	Non Numérique	Non Numérique	Non Numérique	+	0.0385304
													GATAD2A	16.0951	16.1946	15.9431	15.5694	14.7783	14.1915	13.0023	+	0.00571751
													GATC	13.9807	14.8188	13.8683	13.4736	11.5068	10.2935	Non Numérique	+	0.0323255
													GBAS	14.4054	15.0771	15.4277	15.2203	14.3286	13.8411	13.0494	+	0.0169544
													GBE1	15.5296	16.1503	15.805	15.5849	14.2438	13.3283	12.577	+	0.0193563
													GCC2	10.5793	11.8416	11.2892	10.6477	9.12283	10.0119	8.46148	+	0.0341341
													GCN1L1	16.5597	16.5341	16.3391	16.027	15.1869	14.7366	13.8258	+	0.014249
													GCSAML	14.9567	15.5815	13.3718	12.8138	Non Numérique	Non Numérique	Non Numérique	+	0.0238323
													GDAP1	Non Numérique	Non Numérique	Non Numérique	11.4129	9.46489	Non Numérique	Non Numérique	+	0.0411735
													GDI1	13.8148	12.6158	12.1155	10.9366	10.1485	11.9873	11.6213	+	0.0153566
													GDI2	20.557	20.6192	20.3134	19.9149	19.0841	18.8385	18.1605	+	0.0158683
													GEMIN2	13.9354	14.1959	13.8654	13.569	12.457	11.7099	10.1674	+	0.030812
													GEMIN4	14.0476	14.2512	14.0588	13.5164	12.4786	11.5999	9.86109	+	0.00841987
													GEMIN5	15.5285	15.6039	15.1145	14.6311	13.6154	12.9961	11.92	+	0.0138792
													GFM1	16.2665	16.008	15.8398	15.4129	14.6662	14.2823	13.0814	+	0.0211791
													GGA1	11.6955	12.6536	12.4021	11.8138	10.6896	10.8591	Non Numérique	+	0.00628943
													GGA2	13.7749	13.9106	13.4239	12.8616	12.0997	9.84941	Non Numérique	+	0.0226145
													GGCT	17.9161	18.1307	17.8163	17.6348	16.778	16.2203	15.6176	+	0.026014
													GGH	14.7936	15.2036	15.5432	14.624	13.7788	12.8052	11.4331	+	0.0408247
													GHDC	13.0143	13.1033	12.1445	11.9135	7.51964	Non Numérique	Non Numérique	+	0.00570954
													GIPC1	13.9718	14.1569	13.7099	13.2393	10.28	Non Numérique	Non Numérique	+	0.0211024
													GIT1	12.973	10.5667	11.6904	10.3134	Non Numérique	6.77808	Non Numérique	+	0.00633441
													GIT2	11.8688	12.1293	11.354	10.6551	10.0119	Non Numérique	7.48583	+	0.011417
													GK;GK3P	12.9075	12.697	12.2445	11.8148	10.0566	9.4507	8.40939	+	0.0057551
													GLE1	9.24476	11.9081	11.4944	10.9789	9.25267	7.72962	8.16742	+	0.0182658
													GLG1	14.4998	14.642	14.3488	14.06	13.008	12.1815	10.7593	+	0.00632738
													GLMN	12.9342	13.0628	12.9877	11.9649	10.8469	9.90689	8.43045	+	0.00906435
													GLOD4	17.962	17.9882	17.8097	17.6805	16.5794	16.2372	15.6211	+	0.00584375
													GLRX	17.832	17.8965	18.6869	18.9826	18.4696	17.8654	16.9798	+	0.0369347
													GLRX3	18.7428	18.7151	18.4496	17.7157	17.0795	16.635	15.7126	+	0.00650411
													GLS	16.8004	17.2382	16.2544	15.3581	13.9442	13.1192	11.4628	+	0.00756277
													GLTSCR2	14.7593	15.3729	14.7667	14.2714	13.3731	12.1469	9.51668	+	0.00807207
													GLUD1;GLUD2	18.4723	18.5756	18.1206	17.8772	16.5586	15.5849	14.7273	+	0.00959056
													GLUL	17.1946	16.861	16.2484	15.5417	13.9408	13.4846	15.1917	+	0.00751047
													GLYR1	14.94	15.0014	14.6082	14.6896	14.0058	13.5975	13.2497	+	0.0319223
													GMFB	16.6639	16.5854	15.7936	15.8727	14.6082	13.9109	13.9531	+	0.0347542
													GMFG	19.2877	19.3415	18.2696	17.6681	15.24	14.525	13.263	+	0.0123077
													GMIP	10.4985	7.54174	Non Numérique	Non Numérique	Non Numérique	Non Numérique	Non Numérique	+	0.00871287
													GML;TXNRD1	16.0476	16.5065	16.1664	15.6318	14.9442	14.6111	14.0156	+	0.0078132
													GMPR	17.1556	17.2326	17.1946	16.6848	15.9425	15.9505	16.0346	+	0.00725087
													GMPR2	14.1708	14.2218	13.9244	13.7474	13.0464	10.9106	11.8832	+	0.0218346
													GMPS	18.2665	18.4802	18.2593	17.9826	17.4252	16.9806	15.9765	+	0.00616393
													GNAI2	18.6789	18.612	18.2489	17.786	16.346	15.4909	14.8466	+	0.015594
													GNAI3	17.093	17.0294	16.4584	15.8667	14.669	13.1811	13.0515	+	0.00629477
													GNB1	18.3538	18.6639	18.3112	17.9686	16.6078	16.0759	15.3373	+	0.0161212
													GNB2;GNB4	17.0747	16.9067	16.9593	16.51	15.8182	15.0638	14.2245	+	0.0306742
													GNB2L1	21.4825	21.9765	21.5008	21.0493	20.2538	19.4874	18.8891	+	0.0114174
													GNG5	19.7406	19.3744	18.8238	18.6852	17.6293	17.3389	16.3711	+	0.0424246
													GNL1	12.8662	13.6363	13.8965	13.5121	12.5471	12.0926	10.905	+	0.00657477
													GNL2	15.0476	15.145	14.6841	14.04	13.3984	12.8272	10.964	+	0.00643182
													GNL3	16.8667	17.2865	16.6114	15.9596	14.7366	14.0764	12.5489	+	0.00564384
													GNL3L	14.0203	13.738	13.3039	13.0045	11.1517	10.3191	8.5411	+	0.0161185
													GNPAT	11.8905	12.8867	12.7649	12.1139	11.0379	10.5387	9.1966	+	0.0474962
													GNS	15.3056	15.24	15.0014	14.8606	13.2149	12.4027	11.0651	+	0.00703059
													GOLGA5	10.159	11.2722	10.3276	8.78953	10.0217	9.62571	7.47371	+	0.0283288
													GOLGB1	12.9452	12.9861	12.263	12.088	10.723	9.71455	8.86959	+	0.00649275
													GOLIM4	13.3759	13.5018	13.4087	13.1815	12.3636	11.3704	8.32193	+	0.00571685
													GOLPH3	15.4966	15.6982	15.2391	14.7987	13.6464	13.1057	11.8248	+	0.0090639
													GOLT1B	12.4683	14.5367	11.7731	12.7885	12.2303	Non Numérique	Non Numérique	+	0.0108277
													GOPC	13.28	12.4529	12.4305	11.6573	9.58871	7.39232	Non Numérique	+	0.0174787
													GOT2	19.1155	19.385	19.2308	18.7707	17.7223	17.2333	16.3824	+	0.0139705
													GPATCH4	14.6019	15.0631	14.1639	13.6065	12.7008	10.5555	Non Numérique	+	0.00706682
													GPATCH8	12.4103	12.0014	11.4357	11.6861	10.7936	9.6434	8.37504	+	0.0127893
													GPCPD1	9.12928	12.3996	9.3603	11.4094	12.2942	13.5018	13.8729	+	0.00581162
													GPD1L	13.6514	14.4831	14.0575	13.5567	12.3042	11.4014	10.7249	+	0.0244177
													GPD2	15.25	15.0937	14.7233	14.2582	12.8455	12.1846	11.9031	+	0.0277143
													GPHN	12.8835	13.3191	12.8337	13.0258	11.7384	11.0679	9.09452	+	0.00591525
													GPI	19.8851	20.1642	19.9916	19.5974	18.3343	17.7277	16.8009	+	0.00669241
													GPN1	14.2578	14.6039	14.0889	13.9135	13.5099	12.8376	10.8218	+	0.0361928
													GPX1	18.3524	17.4576	17.3299	16.9748	15.7333	15.0308	15.1287	+	0.00578707
													GRAMD4	12.4725	13.3938	12.6125	11.8425	8.74819	Non Numérique	Non Numérique	+	0.0178465
													GRAP2	14.8886	14.4956	14.5447	13.2772	11.1627	9.44087	Non Numérique	+	0.00569565
													GRB2	17.9392	17.8606	17.5787	17.27	16.4948	16.0113	15.4012	+	0.00548243
													GRHPR	17.5582	17.9751	17.7089	17.4435	16.5838	16.0852	15.2976	+	0.0113041
													GRIPAP1	14.0785	13.8559	13.3581	13.2213	12.3279	12.1236	11.476	+	0.034759
													GRPEL1	18.0047	18.0933	17.64	17.3473	16.1002	15.6467	14.5034	+	0.0110909
													GRSF1	16.357	16.4904	15.7693	15.4536	14.1752	12.8514	11.6439	+	0.00681879
													GRWD1	15.9807	16.4404	15.9731	15.2805	14.3318	13.7508	12.7062	+	0.0429892
													GSN	17.441	16.6532	15.9235	15.1713	13.913	13.154	12.6833	+	0.00570308
													GSPT1;GSPT2	17.786	17.7362	17.4375	17.1267	16.2493	15.8018	15.2805	+	0.00621569
													GSTK1	17.7796	17.9122	17.2922	17.3183	16.2595	15.4704	14.2211	+	0.0132337
													GSTM1;GSTM2;GSTM4	15.3139	16.4186	15.8557	15.4431	14.1984	13.5648	12.6573	+	0.0432945
													GSTM3	18.4946	19.1011	18.5146	17.7812	16.4736	15.6862	14.2269	+	0.00570141
													GSTO1	20.2113	20.7607	20.6777	20.7298	19.8962	19.4149	18.7504	+	0.00907274
													GSTP1	20.2918	19.9858	19.2378	18.5394	17.7852	17.5225	16.933	+	0.0311803
													GTF2F2	14.9941	15.8337	15.5477	15.4236	14.4431	14.508	13.046	+	0.00679438
													GTF2H1	13.292	13.8566	13.3917	12.3464	11.6472	10.9181	9.57459	+	0.00777823
													GTF2H3	Non Numérique	11.6941	12.3808	10.6707	Non Numérique	Non Numérique	Non Numérique	+	0.0064607
													GTF2I	17.4493	17.6392	17.2459	16.727	15.6937	14.8234	12.9008	+	0.0115802
													GTF3C1	12.5643	12.4452	12.2541	12.0768	11.3021	10.7349	9.75489	+	0.00586877
													GTF3C4	13.7013	13.4826	13.0206	12.7951	11.6311	11.3745	10.8357	+	0.0170364
													GTPBP10	12.5817	13.1979	12.7008	11.6348	11.4305	9.45635	Non Numérique	+	0.0228267
													GTPBP4	17.2756	17.4736	17.0654	16.5311	15.7936	15.1752	14.0824	+	0.00571218
													H1F0	16.6969	16.6111	17.1104	17.5988	18.9017	19.8902	20.4778	+	0.0178407
													H2AFV;H2AFZ	21.4693	21.7915	21.5995	21.3266	20.7574	20.702	19.8132	+	0.0429768
													H2AFY2	12.7398	Non Numérique	Non Numérique	11.0119	Non Numérique	Non Numérique	Non Numérique	+	0.0244458
													HADH	17.2937	17.3263	17.3452	16.882	15.9596	15.3658	14.6467	+	0.00614414
													HADHA	18.3766	18.8372	18.9098	18.6338	17.805	17.3762	16.6028	+	0.00630476
													HADHB	18.2466	18.7061	18.743	18.5479	17.6869	17.3001	16.5911	+	0.00575967
													HAGH	14.6287	15.0102	15.7596	16.1023	16.3185	16.1733	16.2913	+	0.0196589
													HARS	18.1671	18.2153	18.0115	18.0102	17.4004	17.163	16.1674	+	0.00576211
													HARS2	12.0967	13.0656	12.6135	12.6736	10.4615	8.69116	Non Numérique	+	0.00666667
													HBA1	22.2194	22.333	23.8858	25.1814	26.3836	27.2643	27.7244	+	0.0058903
													HBB	22.5301	22.7782	23.7918	25.0762	26.454	27.435	27.7465	+	0.00865693
													HBD	20.1974	20.8722	20.8473	21.7965	23.2852	24.1505	24.4761	+	0.0142853
													HBE1	Non Numérique	11.3182	9.71425	9.49185	12.0901	13.6314	12.7716	+	0.0499227
													HBEBP2BPA;MPDU1	17.8484	18.0743	18.4586	18.5337	17.8175	17.3277	17.294	+	0.0317963
													HBM	11.4598	14.9567	13.7153	17.0501	20.2199	21.0016	21.2975	+	0.00582796
													HBS1L	17.3006	17.5557	17.4085	17.0974	16.3119	15.9142	14.7719	+	0.0447527
													HCCS	15.4831	15.7611	15.1367	14.9442	14.5402	14.1694	13.435	+	0.0452911
													hCG_14925;TBXAS1	13.1674	11.5216	8.35535	Non Numérique	Non Numérique	Non Numérique	Non Numérique	+	0.0252711
													hCG_1985580;PDCD6	15.5457	16.2124	15.7366	15.4211	14.5951	13.8287	13.2053	+	0.0452949
													HCLS1	18.3086	17.9639	17.5731	17.2175	15.6304	14.3233	13.0498	+	0.0109915
													HDAC7	13.4628	13.78	13.2823	13.216	10.664	9.10983	Non Numérique	+	0.00628571
													HDDC2	14.506	15.423	15.1497	14.6978	14.306	13.3028	12.0868	+	0.0120588
													HDDC3	14.7401	15.4619	15.4342	15.5856	14.6226	13.9104	13.5981	+	0.029962
													HDGFRP2	15.4394	15.2961	14.9982	14.7779	13.9531	13.2251	12.8474	+	0.0147006
													HDHD3	14.968	13.7783	14.5204	14.2378	13.711	12.7049	11.7786	+	0.0255152
													HDLBP	16.6216	16.9427	16.3891	15.7942	15.0145	14.2949	12.9567	+	0.00819791
													HEATR1	15.0645	15.3151	15.0479	14.417	13.3653	12.5043	10.9224	+	0.00677778
													HEATR3	12.2906	12.6019	12.8042	11.8474	10.2819	6.84549	Non Numérique	+	0.0145311
													HEATR5B	11.9908	12.1485	11.457	11.2467	9.90614	9.74357	8.29921	+	0.0219599
													HEBP1	18.6846	19.1833	19.5074	19.6483	19.2454	18.5479	17.4476	+	0.0126077
													HECTD3	11.7071	11.3125	11.8946	10.7313	9.3559	8.59712	8.07682	+	0.00647283
													HEMGN	16.2829	16.2799	16.7093	17.9644	19.4262	20.1111	19.8899	+	0.00648193
													HERC4	12.6039	12.3346	12.4014	12.6784	11.0049	10.6027	8.69174	+	0.0108616
													HEXA	14.8582	15.3431	15.2723	15.184	13.7829	12.9935	11.8198	+	0.005669
													HEXB	14.9703	15.6809	15.582	15.2194	14.2769	13.2967	12.1713	+	0.0057
													HGH1	15.1074	15.1277	15.1772	14.8496	13.7385	12.8153	12.0609	+	0.0376525
													HGS	14.6514	14.3627	14.1477	14.1337	13.6246	13.2881	12.864	+	0.0102419
													HIBCH	15.2683	15.6287	15.4979	14.6854	13.3321	12.9394	11.5899	+	0.0117931
													HINT1	18.6192	18.3822	18.5127	18.2349	17.8712	17.0562	16.6215	+	0.0307149
													HINT3	Non Numérique	Non Numérique	Non Numérique	12.3663	10.4094	Non Numérique	Non Numérique	+	0.0101022
													HK1	16.1523	16.0575	15.4592	15.1417	14.5834	14.5672	14.2732	+	0.00580054
													HK2	15.9963	15.9673	14.8996	14.3351	12.1785	12.0891	11.9649	+	0.00577861
													HLA-A;HLA-H	15.3044	14.8435	13.92	13.2769	13.0934	12.9992	12.6828	+	0.00761359
													HLA-DQA2;HLA-DRA	17.8691	15.8066	11.9658	12.6246	Non Numérique	11.0362	Non Numérique	+	0.00630488
													HLA-DRB1;HLA-DRB3;HLA-DRB5	19.0056	16.9208	13.75	11.8277	10.446	Non Numérique	Non Numérique	+	0.00917391
													HLA-E	Non Numérique	Non Numérique	9.98299	Non Numérique	Non Numérique	Non Numérique	Non Numérique	+	0.00966667
													HLTF	14.0868	15.1357	14.7524	14.7366	14.2586	13.6718	12.6795	+	0.0307441
													HM13	17.297	17.3923	16.792	16.1452	15.1635	14.4973	13.4107	+	0.0289966
													HMBS	17.6382	18.5768	19.337	19.821	20.6074	20.9171	20.8519	+	0.0103889
													HMGA1	20.2665	20.2764	20.3538	19.9474	19.5596	19.0399	18.7389	+	0.00761538
													HMGB3	18.4959	18.0029	17.7257	17.9117	16.911	17.0113	16.3365	+	0.031108
													HMGCL	14.5447	14.039	14.5552	14.6923	13.8347	13.2743	12.7228	+	0.00692944
													HMGCS1	19.3752	18.8207	17.9573	17.7747	16.4277	15.2714	13.2677	+	0.00736842
													HMGN1	19.0256	19.2034	19.2308	18.6954	17.7056	16.9621	16.2396	+	0.00681188
													HMGN5	17.714	18.3864	17.9938	17.6181	16.9319	16.3807	15.7079	+	0.0238433
													HMHA1	11.2388	11.1055	7.99435	8.00843	7.25503	Non Numérique	Non Numérique	+	0.00801586
													HMOX2	15.8831	15.8815	15.4407	14.3488	13.0071	12.0276	Non Numérique	+	0.0152261
													HN1L	18.6429	18.5242	18.2477	18.1507	17.6078	17.1206	16.27	+	0.0274608
													HNRNPA0	19.8315	20.1858	19.8018	19.438	18.5878	18.1494	16.8654	+	0.00579802
													HNRNPA1;HNRNPA1L2	21.9812	22.2564	22.1757	21.6757	20.9495	20.1988	19.3994	+	0.00997468
													HNRNPA2B1	22.0865	22.2135	22.0854	21.4002	20.7161	20.4669	19.5897	+	0.0207619
													HNRNPA3	20.25	20.7334	20.503	19.9312	19.2679	18.8928	18.1244	+	0.00924399
													HNRNPC	21.9304	22.1785	21.9261	21.7856	20.8932	20.3178	19.632	+	0.00575
													HNRNPD	20.9997	21.3303	21.1079	20.9316	20.0513	19.3484	19.0379	+	0.00818561
													HNRNPDL	18.378	18.7129	18.3045	17.6766	16.6533	16.5827	14.716	+	0.0132977
													HNRNPK	22.1724	22.3769	22.1324	21.7192	20.8651	20.4775	19.8579	+	0.00722759
													HNRNPL	19.897	19.8911	19.8183	19.5347	18.7414	18.1053	17.3587	+	0.0125147
													HNRNPM	21.11	21.1785	20.928	20.6218	19.8346	19.3117	18.343	+	0.00760331
													HNRNPU	20.8032	20.832	20.8404	20.3913	19.6047	19.2179	18.4933	+	0.0164616
													HNRNPUL2;HNRNPUL2-BSCL2	17.8965	17.9063	17.5526	17.4433	16.4944	16.1079	15.5265	+	0.00589529
													HP1BP3	17.5532	17.6406	17.5185	17.5805	17.0203	16.908	16.4512	+	0.0132893
													HPGD	16.6344	19.4939	19.437	18.4543	15.0405	11.6634	10.8269	+	0.0133233
													HPRT1	19.2137	19.6569	19.2506	19.0957	18.562	17.9756	17.4395	+	0.0200879
													HPS6	Non Numérique	11.1527	10.7649	8.86109	8.40939	Non Numérique	Non Numérique	+	0.0128448
													HRSP12	15.8918	16.6116	16.9068	16.2586	15.3709	13.9295	14.456	+	0.0230568
													HS2ST1	11.7593	13.8363	13.5257	12.9742	10.8297	Non Numérique	Non Numérique	+	0.0451512
													HSD17B11	16.0261	16.1661	16.0764	15.7647	14.8799	14.5883	14.1043	+	0.0140998
													HSD17B12	17.3836	17.977	17.7796	17.1704	15.9725	15.3598	14.049	+	0.00576518
													HSD17B8	13.7569	13.4164	13.4331	13.9508	12.4107	12.071	11.1196	+	0.0366675
													HSDL2	15.5981	16.3039	15.8995	15.9931	15.4552	14.9454	13.7511	+	0.00695508
													HSP90AA1	22.0054	21.85	21.5812	21.1534	20.6074	20.2352	19.4072	+	0.00642458
													HSP90AB1	23.4726	23.6017	23.2306	22.8024	22.1214	21.5522	20.7574	+	0.00732655
													HSP90B1	20.3321	20.284	19.7951	19.3873	18.2832	17.7764	16.6872	+	0.00825926
													HSPA14	15.4437	15.4175	15.4062	14.9036	13.9792	13.923	12.5975	+	0.00749727
													HSPA1A	19.8274	19.898	19.4551	19.2273	18.7381	18.4486	17.7471	+	0.00947119
													HSPA4	19.4375	19.5545	19.3688	18.9538	18.0506	17.5265	16.7799	+	0.0064386
													HSPA4L	14.0476	14.8501	14.8312	14.4862	13.9792	13.3564	12.6679	+	0.0230599
													HSPA5	21.4153	21.4101	20.953	20.2057	19.0931	18.6159	17.8667	+	0.0161062
													HSPA8	23.577	23.6375	23.0967	22.7327	22.148	21.6886	20.7796	+	0.00632084
													HSPA9	21.4808	21.6111	21.1673	20.6907	19.6762	19.1789	18.3889	+	0.00903078
													HSPB1	17.705	18.2635	18.7463	19.0325	18.4098	17.4311	16.217	+	0.00781633
													HSPD1	22.6431	22.7492	22.4707	22.1527	21.2975	20.7486	19.9711	+	0.00605054
													HSPE1	22.5475	23.006	22.7077	22.3551	21.2919	20.8926	19.7927	+	0.0136993
													HSPG2	7.04075	9.72622	8.18239	8.27146	Non Numérique	Non Numérique	6.48382	+	0.0397102
													HSPH1	18.787	18.7742	18.222	17.6749	16.9942	16.5477	15.5973	+	0.017383
													HTATSF1	15.4372	15.4534	15.2567	15.2545	13.8693	13.4834	12.5986	+	0.00592647
													HUWE1	14.9583	15.039	14.8163	14.5492	13.6416	13.3349	12.7778	+	0.0124551
													HYOU1	17.4972	17.7384	17.2137	16.6561	15.6111	15.1605	14.4761	+	0.00565192
													HYPK	17.4683	17.5557	17.3299	16.8172	16.078	15.9147	14.5332	+	0.0060786
													IARS2	15.0347	15.1087	14.8411	14.7379	13.4435	12.4396	11.8081	+	0.00885
													ICA1	Non Numérique	Non Numérique	10.8297	11.7649	Non Numérique	Non Numérique	Non Numérique	+	0.0385973
													ICAM2	15.379	15.2469	14.3298	13.3415	9.38262	Non Numérique	Non Numérique	+	0.0495909
													ICAM3	13.1666	12.7966	11.9801	11.1611	Non Numérique	Non Numérique	Non Numérique	+	0.0169598
													ICT1	15.5091	15.25	14.9373	14.8533	13.2578	12.9576	11.577	+	0.0334218
													IDE	15.3808	15.8221	15.448	14.9327	14.0532	13.804	12.8913	+	0.00553521
													IDH1	18.1833	18.2263	17.8034	17.3572	16.2023	15.468	14.5065	+	0.00683784
													IDH3A	16.1019	16.6101	16.1437	15.6168	14.5746	14.3987	13.3478	+	0.00628571
													IDH3B	15.5275	15.7375	15.5096	14.6031	13.6745	12.6568	12.0023	+	0.0165517
													IDI1	17.0174	16.6607	16.161	15.6711	14.6467	14.5777	13.5201	+	0.0118
													IFI16	14.1277	12.605	9.75238	10.1643	8.07682	Non Numérique	Non Numérique	+	0.00578462
													IFI35	13.4296	14.4252	14.0659	14.1811	13.8384	13.1441	12.1877	+	0.0137455
													IGF2BP1	17.0958	17.1713	16.9065	16.485	15.1956	14.4106	13.5755	+	0.0372718
													IGF2BP3	16.993	16.9423	16.887	16.5575	15.4624	14.3088	13.3598	+	0.0125022
													IGF2R	10.9778	12.0757	11.864	11.7121	10.3955	9.42784	8.9491	+	0.00639053
													IK	16.5467	16.8687	16.5326	16.4054	15.678	15.0145	14.2126	+	0.0140174
													IKBIP	14.3853	14.7153	13.8389	13.1658	11.0851	10.8533	Non Numérique	+	0.00754098
													IKBKB	11.5627	12.027	11.7196	11.2524	8.65285	8.74819	7.42206	+	0.0328205
													IKZF1	15.0247	14.9718	14.9153	15.0858	14.3904	13.9106	12.985	+	0.00635294
													IL18	13.1674	14.3071	11.2137	12.7669	Non Numérique	Non Numérique	9.63934	+	0.0171463
													ILF3	19.6376	19.5178	19.2547	18.8073	18.017	17.392	16.6634	+	0.00577283
													ILK	15.7654	15.3512	15.0564	14.67	13.932	13.3251	12.2819	+	0.00771134
													ILKAP;ILKAP3	15.7515	15.4956	15.392	15.1723	14.4269	14.0847	13.9504	+	0.00643453
													ILVBL	13.3898	13.6284	13.2423	12.6778	11.2152	10.0154	9.66311	+	0.0208756
													IMMT	19.0381	19.0381	18.8507	18.7232	17.9951	17.5582	16.6906	+	0.00560797
													IMP4	15.1556	15.3373	14.9714	14.1375	13.6623	12.2556	10.9181	+	0.00561882
													IMPA1	15.7902	15.1817	14.5127	13.9739	12.7377	11.2167	11.5687	+	0.00573585
													IMPA2	Non Numérique	Non Numérique	Non Numérique	Non Numérique	9.2703	12.0659	9.46659	+	0.0348013
													IMPDH1	14.7987	14.5507	13.944	13.4531	11.2107	10.9658	Non Numérique	+	0.00567778
													IMPDH2	20.2562	20.1474	19.6882	19.4298	18.7115	17.993	16.3391	+	0.00698558
													INF2	13.4226	13.9697	13.3588	12.5465	11.7885	10.42	9.31061	+	0.0151959
													INPP5D	17.1697	16.9289	16.4528	15.8466	14.6269	14.1196	13.6989	+	0.00584736
													INTS1	12.4615	12.2198	11.944	11.6495	10.3476	9.87652	8.46352	+	0.0441835
													INTS12	13.5023	13.3558	13.2179	13.1752	12.2696	11.3021	10.2378	+	0.00696476
													INTS4;INTS4L2	13.1617	13.4059	12.7013	12.6388	11.2527	10.9222	8.53138	+	0.0112705
													INTS7	13.6569	13.8034	13.9067	13.5651	12.7793	12.4291	11.0684	+	0.0147786
													IPO11	14.5825	14.8997	14.9012	14.8163	14.0232	13.4717	12.3311	+	0.00647263
													IPO4	16.3993	16.2586	16.1492	15.55	14.2769	13.7605	12.4047	+	0.00606222
													IPO7	16.3524	16.1404	15.5812	15.1267	14.6869	14.4493	13.8638	+	0.0196655
													IPO8	13.0379	13.3457	12.981	12.6899	11.8961	11.4516	10.0868	+	0.0110382
													IQGAP1	17.5163	17.4767	16.8573	16.1028	16.6428	13.803	12.7646	+	0.0418937
													IQGAP2	16.9822	16.9926	16.7501	16.4799	15.6396	15.3391	14.5548	+	0.012571
													IRF6	Non Numérique	11.6633	12.9119	13.4746	12.8662	10.2831	8.00375	+	0.00867338
													ISCU	15.2949	15.3198	14.4371	14.4672	13.9963	9.78136	11.92	+	0.0300247
													ISG20	Non Numérique	Non Numérique	Non Numérique	13.2877	14.1451	15.5856	15.4472	+	0.0122737
													ISOC1	16.6211	17.0561	16.7612	16.4305	15.6446	15.4415	14.82	+	0.0185687
													IST1	16.4555	16.6254	16.3043	16.2132	15.1684	14.2787	14.244	+	0.00592322
													ISYNA1	16.3321	16.1752	16.4807	15.8876	14.0575	12.7046	10.3745	+	0.00552982
													ITGA4	15.137	15.3718	15.4046	15.1002	14.2604	13.7594	12.6371	+	0.0120741
													ITGA6	12.183	9.86882	9.68533	Non Numérique	Non Numérique	Non Numérique	Non Numérique	+	0.00629747
													ITGB1	16.634	16.5612	16.8545	16.9217	16.2232	15.6333	15.2222	+	0.00568595
													ITGB2	14.5169	12.7711	9.68912	8.58871	Non Numérique	8.92184	Non Numérique	+	0.00761153
													ITGB3	16.1997	15.0376	14.3825	13.3934	11.2467	9.67904	8.18735	+	0.0300756
													ITIH4	8.49185	13.1622	14.3062	15.4775	15.7432	15.4203	13.9626	+	0.00810547
													ITPA	17.5532	17.7471	17.1874	16.9451	15.8219	15.1135	13.9106	+	0.018926
													ITPR1	10.205	8.76708	Non Numérique	Non Numérique	Non Numérique	Non Numérique	Non Numérique	+	0.00708571
													ITPR2	12.3889	12.5879	11.1532	11.2497	8.33985	7.70217	7.2738	+	0.0192558
													IVD	16.0124	16.0659	16.0585	15.716	14.6718	14.117	12.8435	+	0.00612207
													IWS1	14.5567	15.0247	14.722	14.5136	13.6039	13.2608	12.1603	+	0.0303264
													JAGN1	16.0575	15.5356	15.2976	15.0992	13.7308	12.8243	12.2107	+	0.00650333
													JUP	10.7085	13.0656	13.6937	13.4097	12.2739	10.9567	10.8005	+	0.0066087
													KARS	18.7384	18.5682	18.4211	18.0413	17.3611	16.9353	16.2544	+	0.0262817
													KAT2B	Non Numérique	Non Numérique	Non Numérique	Non Numérique	Non Numérique	8.84392	Non Numérique	+	0.00786207
													KAT8	12.7221	13.6988	12.5809	12.3452	11.1293	Non Numérique	Non Numérique	+	0.0241789
													KBTBD4	10.4512	10.6257	10.865	8.66178	8.03617	8.29002	Non Numérique	+	0.0273977
													KCNAB2	14.0504	13.4208	12.3163	11.7704	7.73697	Non Numérique	8.70275	+	0.0218227
													KCTD9	Non Numérique	Non Numérique	Non Numérique	Non Numérique	10.697	Non Numérique	Non Numérique	+	0.0156068
													KDELC1	Non Numérique	12.3934	11.2188	11.4801	7.40939	Non Numérique	Non Numérique	+	0.00606186
													KDM3B	14.1495	14.2089	14.0594	13.5834	12.4074	11.6211	10.4727	+	0.00958054
													KDM5C;KDM5D	11.1455	11.28	11.1082	10.5634	9.49785	9.1325	7.49185	+	0.0217616
													KEAP1	14.9911	14.7749	15.0047	14.5204	13.5522	12.7885	12.4875	+	0.00963197
													KHDRBS1	18.6297	18.6948	18.3516	17.6504	16.9133	16.7307	15.6354	+	0.0438059
													KHSRP	19.4656	19.5445	19.3299	18.8545	17.9545	17.5209	16.5742	+	0.015071
													KIAA0020	14.9138	14.8839	14.6424	13.8305	13.3656	12.4919	10.5118	+	0.00724711
													KIAA0101	17.4197	17.7184	17.0102	16.7455	16.83	16.3764	14.6787	+	0.00569752
													KIAA0196	12.3581	11.7204	11.6562	10.7834	9.63934	9.47421	8.14975	+	0.0422705
													KIAA1033	11.6363	11.5825	11.5399	10.7586	8.8572	8.2854	7.09276	+	0.00850139
													KIAA1143	16.0109	16.2913	15.972	16.0265	15.4085	14.7073	13.6883	+	0.0414746
													KIF13B	8.02237	10.617	8.12067	7.46761	5.59495	Non Numérique	Non Numérique	+	0.0236472
													KIF15	14.3876	14.6828	14.3408	13.9431	13.8037	13.905	13.3134	+	0.025837
													KIF2A	15.4683	15.6569	15.1477	14.8594	13.2152	12.2906	11.2738	+	0.0104225
													KIF5B	16.3086	16.0806	15.6607	15.2363	14.1517	13.3897	12.7013	+	0.00731066
													KIN27;PRKACA;PRKACB	14.9308	14.2997	14.6068	13.8145	13.3251	12.8292	9.77726	+	0.0059156
													KIT	12.9113	13.3134	13.6579	13.4931	11.115	Non Numérique	Non Numérique	+	0.00578364
													KLC1	15.5326	15.508	15.1236	14.7843	13.329	13.093	11.2497	+	0.0142042
													KLF13	Non Numérique	11.5651	12.049	13.0575	14.2145	13.7693	11.3731	+	0.0172779
													KLF16	12.7766	13.7834	13.9177	13.3981	13.2076	10.5314	Non Numérique	+	0.0106363
													KNOP1	14.1006	13.8536	13.0996	12.2378	10.4173	9.58871	Non Numérique	+	0.00642319
													KPNA1	15.5893	15.9926	15.3408	15.5827	14.8073	14.299	13.3106	+	0.0389892
													KPNA4	16.691	16.5321	16.1377	15.7379	15.02	14.6125	13.8536	+	0.00633033
													KPNB1	18.6846	18.7515	18.7348	18.1332	17.4476	17.1181	16.5372	+	0.0081284
													KRBA2;RPL26;RPL26L1	21.456	21.0065	21.3321	20.9548	20.3538	19.5578	18.5107	+	0.00580695
													KRI1	14.0362	14.2238	13.3819	13.3074	12.3443	11.9022	11.3828	+	0.00698917
													KRR1	14.7401	15.3887	14.935	14.5611	13.959	13.292	12.6646	+	0.00794831
													KSR1	Non Numérique	10.2744	8.86625	Non Numérique	Non Numérique	Non Numérique	Non Numérique	+	0.0390246
													KTN1	16.3443	16.68	16.2452	16.068	14.8918	14.3752	13.3612	+	0.00723375
													LAMP1	18.2216	17.9161	17.6114	17.7056	16.7062	16.2132	15.4909	+	0.00572016
													LAMTOR1	17.6216	17.771	17.6817	17.5787	16.4091	15.805	15.303	+	0.0307691
													LAP3	18.1817	18.3423	18.2489	18.2101	17.3079	16.602	15.9165	+	0.00729625
													LAPTM5	16.7362	16.983	14.8894	14.1012	12.7793	11.1244	Non Numérique	+	0.0169146
													LARP1	16.6905	16.8662	16.4925	16.0596	15.5034	15.2796	14.6354	+	0.00904679
													LARP4	14.6401	14.5864	14.1053	13.9265	13.4535	13.1341	11.8218	+	0.0127909
													LARP4B	14.7714	14.9215	14.7949	14.1317	13.3816	12.6455	11.8223	+	0.00683107
													LARS	17.9658	17.8985	17.6954	17.3645	16.6745	16.3216	15.4062	+	0.0179502
													LARS2	13.1506	13.2025	13.0076	12.7196	11.6484	10.8337	9.38262	+	0.00626866
													LASP1	18.0174	18.3056	18.4884	18.3527	17.2526	16.6104	16.0297	+	0.00751101
													LBR	17.1869	17.8155	17.8144	17.6558	17.3167	17.3473	17.0397	+	0.0272979
													LCP1	20.9939	21.2224	20.6331	19.7967	18.3001	17.401	16.5823	+	0.00783822
													LCP2	15.4274	15.1713	14.9442	14.2449	11.5887	10.3078	9.24258	+	0.00575758
													LDHA	22.4101	22.9905	22.5213	22.0999	20.599	19.9193	18.7675	+	0.00845565
													LDHB	23.2726	23.38	23.0409	22.6298	21.4812	20.7975	19.7389	+	0.00650575
													LDLR	12.5126	9.86109	8.4818	9.82893	9.0728	Non Numérique	Non Numérique	+	0.00628752
													LDLRAP1	12.3581	13.5687	12.2487	11.0453	Non Numérique	6.56986	Non Numérique	+	0.020619
													LEMD2	12.9944	13.1464	12.5615	12.1477	9.65285	10.1727	9.22279	+	0.00818901
													LEO1	13.8858	13.5407	13.5219	13.0293	12.8504	11.3443	11.3361	+	0.047457
													LEPR	Non Numérique	10.1506	12.8518	13.1888	12.249	10.5338	7.90388	+	0.00820039
													LEPRE1	13.1711	13.3987	13.2597	12.9495	11.3429	9.91812	Non Numérique	+	0.00554054
													LEPROTL1	Non Numérique	12.5531	Non Numérique	Non Numérique	Non Numérique	Non Numérique	Non Numérique	+	0.0203744
													LETM1	17.1704	17.3086	16.876	16.8518	15.9493	15.3478	14.5915	+	0.0140905
													LGALS1	19.3004	19.0084	18.9163	17.5339	14.4021	12.0885	10.4691	+	0.00818349
													LGALS3	15.2372	16.1582	17.5192	18.2764	18.417	18.0821	17.4226	+	0.0249168
													LGALS8	15.0882	15.0729	14.8751	14.5431	14.0659	13.788	12.7716	+	0.0147984
													LGALS9;LGALS9B;LGALS9C	16.7423	16.4925	16.3555	16.1099	15.0951	14.624	12.9788	+	0.00660052
													LGALSL	15.0638	15.8337	14.0532	12.2487	12.1282	Non Numérique	Non Numérique	+	0.00567136
													LHPP	Non Numérique	10.3608	12.8908	13.1596	12.2333	13.2497	10.8416	+	0.0328007
													LIG1	16.1882	16.2997	16.1282	16.0691	15.6614	15.3752	14.412	+	0.0127273
													LIG3	14.7559	14.5122	14.1135	13.9597	12.8489	11.9784	10.6841	+	0.0298
													LIMA1;SEMA4B;TRMT1	15.5627	15.342	14.9001	14.9048	13.9558	12.7982	11.2819	+	0.0347607
													LIMD1	12.4173	10.6073	10.1228	9.95128	8.74819	Non Numérique	Non Numérique	+	0.01785
													LIMD2	16.68	17.3466	16.1312	Non Numérique	Non Numérique	Non Numérique	Non Numérique	+	0.00641446
													LIMS1;LIMS2	16.2512	15.8238	15.3365	14.8545	13.5928	11.7977	12.169	+	0.00569565
													LMAN1	16.8763	17.1057	16.5269	16.1181	15.1984	14.6424	13.892	+	0.0307994
													LMAN2	16.865	17.4032	16.7412	16.4632	15.3929	15.1165	14.2137	+	0.0057665
													LMF2	Non Numérique	Non Numérique	Non Numérique	Non Numérique	8.40514	Non Numérique	Non Numérique	+	0.00682064
													LMNA	21.754	22.0603	21.9829	21.7655	21.1488	20.5685	20.0605	+	0.00571852
													LMNB1	20.7796	20.8802	20.6209	20.3162	19.3239	18.7504	18.1994	+	0.015
													LMNB2	18.2058	18.4018	18.0717	17.7736	16.9596	16.6773	16.1437	+	0.00593277
													LNPEP	13.5451	13.4186	12.9815	12.6988	11.3691	10.7958	7.54496	+	0.0153702
													LOH12CR1	13.92	14.2622	11.7593	13.141	12.9813	12.8816	Non Numérique	+	0.0403968
													LONP1	16.8654	17.2817	17.1655	16.8861	16.0538	15.8025	15.2877	+	0.00705855
													LPCAT2	16.4614	16.2524	14.7362	14.7398	Non Numérique	Non Numérique	12.0617	+	0.0189172
													LRBA	14.3627	14.4998	14.5387	14.3632	13.3904	12.9431	12.3914	+	0.0132231
													LRCH3	12.2348	12.4572	11.8455	11.3443	9.70434	8.02237	Non Numérique	+	0.0246343
													LRCH4	12.9784	13.1136	11.9144	11.5204	10.0327	10.3826	8.33316	+	0.0258744
													LRPPRC	19.2105	19.5331	19.2078	18.7747	17.8697	17.2035	15.8094	+	0.00642755
													LRR1	Non Numérique	Non Numérique	9.42522	Non Numérique	Non Numérique	5.82655	Non Numérique	+	0.043204
													LRRC41	11.769	12.3294	11.2879	10.7566	8.89936	Non Numérique	Non Numérique	+	0.015943
													LRRC47	16.802	16.696	16.6572	16.5154	15.4956	14.9579	14.3156	+	0.0387525
													LRRC59	19.2058	19.4483	19.2736	19.2558	18.2741	17.8463	16.9545	+	0.0128292
													LRRFIP1	17.0065	16.962	16.3317	16.0204	14.2027	12.9558	12.0634	+	0.00571888
													LRRFIP2	15.4852	15.1517	14.4298	14.4321	13.6277	13.2205	12.1752	+	0.00567164
													LRWD1	14.0322	14.3092	14.0447	13.4295	12.5369	11.9792	11.263	+	0.00906644
													LSG1	13.3862	13.1617	12.5025	12.0447	10.5507	10.0735	Non Numérique	+	0.00648634
													LSM6	18.3595	18.7251	18.6688	18.2279	17.4516	16.9313	16.1023	+	0.00557447
													LSM8	18.1994	18.039	17.8772	17.7323	17.1482	16.6714	16.1417	+	0.0158455
													LSS	15.9044	15.0771	14.0847	13.786	12.24	10.9949	10.1577	+	0.00561074
													LTA4H	18.055	17.9714	17.575	17.2293	16.1679	15.579	15.0124	+	0.0211822
													LTV1	15.5547	15.5487	14.815	14.5507	13.9952	13.0784	11.4331	+	0.00606563
													LUC7L	15.1424	15.9815	15.3286	13.8543	12.4843	12.2235	11.0276	+	0.0416362
													LUC7L3	16.8287	16.7654	16.4956	16.2147	15.3083	15.0145	14.0232	+	0.00814369
													LUZP1	12.4893	12.6506	11.8943	11.5981	7.92184	Non Numérique	Non Numérique	+	0.00555477
													LYAR	17.044	17.282	16.9742	16.6104	15.4925	14.8213	13.4047	+	0.00754248
													LYN	16.2326	16.1596	15.7253	14.9211	13.3453	11.2935	11.203	+	0.0265
													LYPLA1	17.3408	17.172	16.9686	16.2823	14.857	13.9389	12.8794	+	0.00747967
													LYPLA2	14.5285	14.1033	14.3286	13.7419	12.4621	11.2015	10.2228	+	0.0104972
													LZIC	15.774	14.8452	14.8703	14.8481	14.2156	14.0996	13.4428	+	0.0108602
													M6PR	17.2619	16.9161	16.5462	16.8069	16.0053	15.094	14.3689	+	0.0217473
													MACF1	14.4274	14.3443	13.2171	12.3321	10.4173	9.2009	8.77066	+	0.0062199
													MAD1L1	14.78	14.8549	14.3233	14.1415	13.3251	12.5453	11.7058	+	0.0491042
													MAD2L1	17.4496	17.7384	17.3299	16.9171	16.4572	16.0194	15.1347	+	0.00565818
													MAGED2	13.9991	14.2213	13.4618	13.2217	12.3056	11.9139	10.6528	+	0.0360851
													MAGT1	14.3092	14.887	14.8386	14.0684	13.7225	12.9779	10.5746	+	0.0209002
													MAK16	14.9775	14.997	15.0178	14.3579	13.3924	12.8337	9.97656	+	0.0153633
													MALSU1	12.4243	13.7956	13.0955	11.9467	10.8553	Non Numérique	Non Numérique	+	0.0211552
													MAN2A1	12.9873	12.8138	12.0626	11.8098	10.941	10.3929	Non Numérique	+	0.00768685
													MAN2B1	12.0407	12.0096	11.7649	10.8238	9.02237	6.633	7.24555	+	0.0183259
													MANF	17.5951	17.92	16.5904	16.008	14.7203	14.0193	12.216	+	0.00607586
													MAP1S	12.0802	11.9682	11.7387	11.5699	10.3907	9.78136	9.12799	+	0.0065
													MAP2K1	14.9552	15.0087	14.0764	13.7524	13.2718	11.2906	9.45635	+	0.00929331
													MAP2K2	16.5706	16.8361	17.0532	17.4972	16.8175	16.1342	15.2859	+	0.00668387
													MAP2K7	12.8746	13.0651	12.7433	11.584	11.0247	8.81378	Non Numérique	+	0.00577129
													MAP4	16.7611	16.6951	16.359	16.0367	14.68	13.8103	12.7586	+	0.00779487
													MAP7D1	12.8662	13.279	12.9371	11.6629	10.6773	7.41151	8.41574	+	0.0415281
													MAPK1	16.3864	17.1189	16.9362	16.6516	15.9697	15.6923	15.0826	+	0.0189091
													MAPK14	15.4109	15.4831	15.4211	14.83	14.1176	14.0163	12.7946	+	0.008875
													MAPKAPK3	15.145	15.308	14.4334	14.0731	12.3113	11.5387	9.3443	+	0.0105024
													MAPRE1	19.3189	19.1507	18.6177	18.3899	17.7273	17.5625	16.7901	+	0.0128358
													MAPRE2	17.0951	17.2877	16.9373	16.7326	15.8006	15.1246	13.6362	+	0.00553535
													MARCKS	13.522	Non Numérique	Non Numérique	Non Numérique	Non Numérique	Non Numérique	Non Numérique	+	0.032
													MARCKSL1	17.3638	17.5382	17.3284	15.9106	14.1994	12.8717	Non Numérique	+	0.0466988
													MARK2	12.5832	13.0807	12.6695	11.9097	10.9961	10.9031	9.11634	+	0.0213326
													MARS	17.3684	17.378	17.0577	16.8751	16.1767	15.691	14.8263	+	0.00604196
													MATR3	19.083	19.0647	18.9882	18.6231	17.8191	17.2625	16.2846	+	0.00792369
													MAX	15.4087	16.1991	14.4528	13.9815	11.3581	11.1	11.0447	+	0.00788306
													MBD1	13.0247	13.3992	12.7586	12.7555	12.0049	11.3734	10.9549	+	0.0491179
													MBD2	11.4683	13.2413	10.5483	10.6904	10.8765	10.6991	9.46659	+	0.0407532
													MBD3	15.4394	15.5873	15.4831	15.1176	14.1497	13.5399	12.0258	+	0.00570588
													MBNL1	15.6607	16.1297	16.1231	15.6971	14.8521	13.9725	13.3877	+	0.00680893
													MBOAT7	14.4491	15.2549	14.5567	13.893	11.6839	9.65285	9.47167	+	0.00823796
													MCAT	13.5118	13.8057	13.4054	13.513	12.0596	11.3276	10.7505	+	0.0464603
													MCCC1	15.0785	15.5922	14.9613	14.7908	13.6751	12.8698	11.9144	+	0.0243407
													MCCC2	15.9792	15.8435	15.6923	15.2949	14.0554	12.9092	11.7024	+	0.00676316
													MCM3	19.684	19.8118	19.5512	19.1734	18.5223	18.1117	17.093	+	0.0107157
													MCM4	18.9073	19.1399	18.9251	18.6479	18.1642	17.7335	16.6068	+	0.0118275
													MCM5	19.4087	19.4636	19.261	18.8742	18.1958	17.8536	16.7885	+	0.045396
													MCM6	19.8008	19.8965	19.5833	19.3576	18.7578	18.2407	17.1852	+	0.00627673
													MCM7	19.3969	19.3983	19.3597	19.1593	18.6159	18.142	17.2085	+	0.0387324
													MCTS1	16.5055	16.5849	16.3074	15.9926	14.6467	14.2567	13.3964	+	0.0081971
													MCU	14.5746	15.0964	15.0243	14.2741	12.954	12.4226	11.9357	+	0.0208815
													MDH1	20.1568	20.327	20.2775	19.9017	19.2101	18.6636	18.2196	+	0.025357
													MDH2	21.1269	20.953	21.0122	20.4375	19.5035	18.8269	18.1544	+	0.00618905
													MDN1	13.6035	13.6062	13.365	13.1745	12.4608	12.0413	10.2949	+	0.0155066
													ME2	16.578	16.6116	15.9153	15.6579	14.1517	13.7013	12.3177	+	0.00634783
													MED1	11.4147	11.0768	10.8805	10.8279	10.1075	8.88417	7.94691	+	0.0108784
													MED16	12.989	13.2901	12.9917	12.8287	11.7669	10.8138	10.0151	+	0.00576065
													MED4	13.7013	13.571	13.5173	13.1946	11.7607	12.2266	9.99081	+	0.03
													MEF2A;MEF2C	13.4041	12.8727	12.0813	Non Numérique	Non Numérique	Non Numérique	Non Numérique	+	0.00599291
													MEMO1	15.9461	15.7225	15.5988	14.9915	14.1548	12.6206	12.0267	+	0.0307405
													MEN1	11.2742	11.1464	12.1163	10.2674	9.46659	9.63027	Non Numérique	+	0.0401179
													MEPCE	14.2058	14.1582	13.9008	13.7064	12.645	12.0793	10.888	+	0.0194653
													MESDC2	16.1457	15.9785	15.7153	15.3979	14.6024	13.6523	13.3467	+	0.00613333
													METTL1	15.2598	14.8823	14.6814	14.3954	13.504	13.0357	10.4409	+	0.0151563
													METTL13	14.7851	14.9028	15.0722	14.9692	13.8394	12.7987	11.6901	+	0.00867461
													METTL14	13.9867	13.7929	13.3233	13.2985	12.5459	11.5285	10.1131	+	0.0354362
													METTL15	11.0611	11.2858	12.9652	11.7649	8.63178	7.88671	Non Numérique	+	0.00854931
													METTL16	12.8669	13.1747	12.7196	12.6948	11.4564	10.8688	9.97978	+	0.00656477
													METTL2A;METTL2B	11.8791	13.4843	11.6784	11.5875	10.2848	6.8857	Non Numérique	+	0.0261811
													METTL3	14.1895	14.2321	13.9972	13.5408	12.8012	12.2999	10.3219	+	0.0496789
													MFN1	10.8191	12.0578	11.6154	11.4305	10.0708	9.6027	Non Numérique	+	0.0100955
													MFN2	14.1765	13.8363	13.5758	13.0621	12.5986	11.7078	11.6422	+	0.0172738
													MGMT	15.8329	15.7619	15.55	15.1477	13.801	12.3184	11.4628	+	0.0109808
													MGST2	18.7923	17.9392	16.1053	15.68	Non Numérique	Non Numérique	Non Numérique	+	0.0429872
													MIA3	13.5346	13.8297	13.0897	13.0086	11.6289	10.9328	9.74735	+	0.0283233
													MICALL2	12.854	13.3636	13.5666	13.4457	12.6953	12.1277	10.2393	+	0.0432066
													MICU1	13.0923	13.3233	13.4956	12.4318	10.5864	10.6948	8.96578	+	0.0396208
													MIEN1	16.6532	16.8695	16.6634	15.1407	14.9281	13.9792	14.0961	+	0.0241994
													MIER1	14.1087	14.2036	13.9781	13.6495	12.789	12.3913	11.3205	+	0.0275703
													MLEC	16.2708	16.3937	15.9675	15.4687	14.5462	13.8435	12.3608	+	0.0326
													MLH1	13.5722	13.5306	13.2482	13.0814	12.3792	11.1485	10.2348	+	0.00568288
													MLKL	11.0835	9.61655	Non Numérique	7.36048	Non Numérique	Non Numérique	Non Numérique	+	0.0158431
													MLST8	13.5208	13.0402	13.8386	11.6773	9.87652	Non Numérique	Non Numérique	+	0.0397842
													MMAB	15.145	14.9718	14.9165	14.492	13.9396	13.2913	12.0473	+	0.0439967
													MMRN1	13.0413	12.1346	11.2776	8.6865	Non Numérique	Non Numérique	5.32193	+	0.00719164
													MMS19	13.4019	13.7415	13.9163	13.5429	12.5271	12.3656	11.0102	+	0.0163616
													MORF4L2	13.7912	13.7313	13.3127	13.0663	11.4448	Non Numérique	Non Numérique	+	0.0185859
													MOV10	13.8727	14.0447	13.913	13.7631	12.7941	12.6033	11.2213	+	0.006
													MPHOSPH10	14.7506	15.183	14.5417	13.8344	13.0023	11.9172	9.33929	+	0.0054471
													MPHOSPH6	13.7489	15.0333	14.6662	13.9075	12.4935	Non Numérique	Non Numérique	+	0.0192231
													MPI	14.2659	14.0871	13.9522	13.1155	11.1984	10.5289	9.37721	+	0.0251098
													MPST	17.8807	17.8545	17.9214	17.7257	17.0211	16.3654	15.7563	+	0.0249143
													MRGBP	10.8376	13.0038	13.2996	12.8178	10.043	9.5651	Non Numérique	+	0.0148594
													MRI1	14.9431	15.2313	15.2613	14.7341	13.6742	13.0797	12.5459	+	0.0132238
													MRM1	13.0868	13.7797	13.0545	12.2438	10.4486	10.865	Non Numérique	+	0.0243486
													MRPL1	16.786	16.9327	16.654	16.376	15.4037	14.6634	13.6168	+	0.00628031
													MRPL11	17.6685	17.6662	17.2161	16.8216	15.6219	14.5849	12.7461	+	0.0174815
													MRPL12	17.4434	17.4142	17.204	17.0678	16.1994	15.4062	14.3436	+	0.0398306
													MRPL17	14.0447	13.8981	14.5552	13.7783	12.877	11.5583	Non Numérique	+	0.0314988
													MRPL18	15.9192	15.3373	14.863	14.2475	13.6634	12.2541	Non Numérique	+	0.00642254
													MRPL19	16.258	16.4181	16.0743	15.9269	14.8715	13.822	12.7793	+	0.0056305
													MRPL2	14.9673	14.9385	15.2316	14.887	14.3667	13.0267	9.95492	+	0.0137362
													MRPL20	15.8394	15.7198	15.1811	15.0899	14.0942	12.92	11.263	+	0.0264447
													MRPL21	15.7791	16.0525	15.9511	15.3216	14.4355	13.7757	12.5056	+	0.0294035
													MRPL22	16.2238	16.5055	16.3391	16.0047	15.0124	14.0934	13.6503	+	0.00613084
													MRPL24	15.9725	16.1972	15.736	15.3684	14.4956	13.9265	11.7916	+	0.00562929
													MRPL3	13.1196	14.4098	13.1791	12.9904	12.2586	11.4767	9.37178	+	0.014545
													MRPL34	14.9792	14.8566	14.4104	13.3987	10.9237	Non Numérique	Non Numérique	+	0.0299953
													MRPL37	16.6325	16.4148	15.9692	15.5034	14.9012	13.8287	12.7829	+	0.00737916
													MRPL38	14.9985	15.0575	14.9177	14.6951	13.1791	12.4206	10.446	+	0.00678607
													MRPL39	16.1997	16.5117	16.2769	15.9742	14.9748	14.1834	12.5025	+	0.0067163
													MRPL41	16.8279	16.9431	16.8939	16.5772	15.4358	14.6053	13.068	+	0.00978313
													MRPL44	15.3501	16.0708	15.3426	15.2904	14.318	13.2696	12.4608	+	0.019506
													MRPL45	14.8918	14.7611	14.8904	14.3072	13.5173	12.4167	10.5159	+	0.0133634
													MRPL46	15.4512	15.5204	15.4736	15.1074	14.3056	13.5758	12.7018	+	0.00819615
													MRPL47	15.9882	15.5961	15.6053	15.3887	14.318	12.9572	12.0901	+	0.00578462
													MRPL48	15.1895	15.5637	15.2641	15.1994	14.4409	13.0659	9.74819	+	0.0324591
													MRPL50	16.6101	16.8484	16.7491	16.3225	15.1586	14.3745	12.6618	+	0.0060274
													MRPL53	15.7851	16.016	15.753	15.9298	14.7808	13.1702	12.2564	+	0.00552258
													MRPL9	15.7498	15.8238	15.525	15.2156	14.1772	13.3471	12.4331	+	0.00548571
													MRPS10	16.0036	16.093	15.7872	15.3172	14.3967	13.7393	11.973	+	0.0149425
													MRPS15	16.0153	16.0304	15.6551	15.579	13.887	13.5228	11.5911	+	0.01099
													MRPS18A	14.9522	14.8422	14.6787	14.2027	13.2841	12.4805	9.12283	+	0.0202116
													MRPS18B	16.7406	16.6946	16.466	16.0129	14.6424	13.7316	12.3346	+	0.0268099
													MRPS2	16.0504	16.0951	15.6718	15.3504	13.9882	12.4519	11.9449	+	0.00631016
													MRPS22	17.4225	17.492	17.02	16.6049	15.3136	14.4464	12.9125	+	0.00632528
													MRPS23	16.1641	16.9304	16.61	16.5601	15.3304	14.311	13.3567	+	0.0152322
													MRPS24	13.5587	14.8759	14.8287	14.3163	14.1869	12.0319	Non Numérique	+	0.0273654
													MRPS25	16.1576	16.4415	16.1704	15.3408	14.1066	13.0642	11.1768	+	0.00638596
													MRPS26	15.3385	15.5427	15.4079	14.5168	13.3738	12.9265	Non Numérique	+	0.0102885
													MRPS27	16.3825	16.7658	16.4289	15.9965	14.6354	14.031	12.3394	+	0.00703546
													MRPS30	15.0476	14.7081	14.4496	14.3021	13.2758	12.2805	11.6359	+	0.00829268
													MRPS31	15.8549	16.1523	16.0722	15.6725	14.7589	13.7318	12.3191	+	0.00762087
													MRPS33	14.2213	14.7135	15.2288	14.7808	13.2103	13.0864	10.3247	+	0.0445682
													MRPS34	15.0356	15.4914	15.182	14.5465	13.037	12.5734	9.49685	+	0.0153091
													MRPS35	15.4778	15.9036	15.4244	14.8977	13.7199	12.4634	11.6004	+	0.0146946
													MRPS5	14.9262	14.7593	14.7821	14.3772	13.2382	12.2586	11.2541	+	0.00677193
													MRPS6	15.7749	16.9262	16.2447	15.9488	14.3459	13.292	10.2586	+	0.00914875
													MRPS7	16.8743	16.6373	16.1936	15.7847	14.8125	13.9499	12.2333	+	0.00820152
													MRPS9	16.0826	16.0736	15.5394	15.2147	14.0426	13.5068	11.388	+	0.00631479
													MRRF	16.4026	16.2961	16.0431	15.5205	14.3708	13.5826	11.4331	+	0.00605093
													MRTO4	18.5075	18.528	18.2684	17.7747	17.1053	16.1704	15.4162	+	0.00572371
													MSH2	16.9408	16.918	16.7628	16.4608	15.8411	15.2232	14.2091	+	0.00948523
													MSH3	10.0362	10.9069	10.8708	10.7711	9.57317	8.93295	7.3443	+	0.0152231
													MSH6	16.5903	16.6159	16.27	16.0543	15.4219	14.9533	13.7532	+	0.0175823
													MSN	21.1185	21.08	20.7715	20.2033	18.7804	17.8787	16.9898	+	0.0413333
													MST4;RBM4;RBM4B	18.2216	18.0047	17.2066	16.9658	15.9635	15.0405	13.9515	+	0.0241725
													MSTO1	12.7885	12.4252	12.8772	11.427	11.1923	9.12067	Non Numérique	+	0.0176621
													MTA1	14.3979	14.7296	14.1415	13.9181	12.7456	11.8553	10.5043	+	0.0128787
													MTA2	17.4762	17.5331	17.3408	16.9661	16.0858	15.619	14.6579	+	0.00570435
													MT-CO2	19.8372	19.9316	19.8304	19.5175	18.6843	18.0964	17.0551	+	0.00607458
													MTDH	17.9789	17.9044	17.5185	17.3134	16.2985	15.9573	15.1615	+	0.0100733
													MTHFD1	19.9573	19.9488	19.689	19.4103	18.7939	18.3056	17.6276	+	0.00637168
													MTHFD1L	16.5917	16.4501	15.8811	15.5409	14.5522	13.8717	12.747	+	0.0242222
													MTHFD2	17.0638	17.2351	16.7965	15.866	15.2769	14.8882	13.8799	+	0.00749558
													MTHFR	14.0131	14.4252	14.508	14.5288	13.4007	12.7623	12.2281	+	0.0243282
													MTIF2	12.9996	13.7096	12.9922	12.6461	11.6257	10.9144	10.2615	+	0.0269635
													MTMR14	9.79766	12.3799	10.6227	9.98489	Non Numérique	Non Numérique	Non Numérique	+	0.0108514
													MTO1	11.7882	12.2916	11.5603	10.9683	9.46148	Non Numérique	Non Numérique	+	0.0239291
													MTPAP	14.3786	14.1984	13.9635	14.0469	12.9343	12.2378	10.3663	+	0.00738598
													MTPN	19.5445	19.4395	19.1916	18.6356	17.9287	17.7173	17.0946	+	0.0235598
													MTR	13.3215	13.44	12.5687	12.3184	11.7185	11.1228	8.98014	+	0.017867
													MTSS1	14.2877	14.2313	13.8703	13.4538	12.0868	10.7035	8.78953	+	0.008
													MTX1	15.2388	14.8204	14.906	14.9171	13.9286	13.0193	12.0669	+	0.0300634
													MVD	15.6837	15.2023	13.8506	14.3862	13.8359	13.1317	12.3387	+	0.0147823
													MYBBP1A	15.8894	16.0447	15.7106	15.3092	14.1216	13.5872	11.7806	+	0.00599142
													MYCBP	17.183	17.1064	17.1422	16.5204	16.183	14.825	14.6187	+	0.0227166
													MYCBP2	12.52	12.9628	11.8494	11.2015	9.37775	10.6669	7.19476	+	0.0354378
													MYH10	18.1273	18.3145	17.9742	17.8377	16.9884	16.7498	16.1226	+	0.038538
													MYH9	20.3211	20.2573	19.8018	19.4825	18.615	18.32	17.5897	+	0.00698592
													MYL12A;MYL12B	20.1531	20.5037	20.0153	19.734	18.7955	18.504	17.8207	+	0.00676923
													MYL6;PDE6H	20.9388	20.6886	20.4874	19.7455	18.6015	17.9039	17.0319	+	0.0154286
													MYO1E;MYO1F	11.7814	11.3663	10.5793	6.1964	6.86625	6.98109	Non Numérique	+	0.0106583
													MYO1G	15.2343	14.1517	12.641	11.2393	7.41574	9.04576	Non Numérique	+	0.00819753
													NAA10	17.8423	17.6311	17.254	16.8939	16.2132	15.8466	14.9304	+	0.00613514
													NAA15	16.7838	17.1121	16.8238	16.3456	15.5582	15.0982	14.1251	+	0.00601724
													NAA25	13.7666	13.6367	13.4334	13.1981	12.1008	12.0154	10.9471	+	0.0108868
													NAA30	12.1517	12.7114	12.9138	13.4081	10.6439	10.1964	9.79225	+	0.0117466
													NAA50	17.6982	18.0229	17.5601	17.253	16.6129	16.0976	15.0816	+	0.00724798
													NACC1	13.9955	13.7559	12.9868	12.7534	11.1493	10.3523	9.09011	+	0.00565138
													NADK2	15.0589	15.6392	15.9396	15.8411	14.5065	13.6932	13.0263	+	0.00738291
													NADSYN1	12.3461	12.6333	11.8946	11.8108	10.7119	9.66178	8.38909	+	0.0231975
													NAE1	16.0043	16.016	15.786	15.5627	14.8225	14.1694	13.4717	+	0.00643631
													NAF1;TMX1	18.2121	18.0951	18.113	17.4844	17.0151	16.6614	16.0074	+	0.00696774
													NAGA	14.2391	14.2949	13.9179	13.5954	12.6234	10.9751	10.7164	+	0.0355799
													NAPEPLD	Non Numérique	Non Numérique	Non Numérique	Non Numérique	Non Numérique	10.9944	Non Numérique	+	0.00819734
													NASP	19.0942	19.3197	19.1783	18.9847	18.3134	17.8484	16.804	+	0.00580153
													NAT10	16.9067	16.9492	16.718	16.362	15.1176	14.4044	13.2311	+	0.00567147
													NATD1	Non Numérique	Non Numérique	Non Numérique	11.9667	11.7555	12.865	14.5507	+	0.0213406
													NBAS	12.7875	12.9676	12.8037	12.6942	11.8621	11.5191	10.6264	+	0.0103274
													NBEAL2	12.8924	12.0061	11.0865	10.1095	6.77808	Non Numérique	Non Numérique	+	0.0270237
													NBN	14.3186	14.2997	14.3286	14.0319	12.8674	12.158	11.3346	+	0.0196333
													NCAPH	16.493	16.7362	16.2466	15.9177	15.7373	15.7936	15.285	+	0.00997878
													NCBP1	16.0014	15.9346	15.1994	14.8787	13.9232	13.8815	12.5191	+	0.0296168
													NCBP2	15.6542	15.6892	15.3056	15.448	14.4219	12.6991	12.7731	+	0.0355849
													NCDN	Non Numérique	12.2954	10.4409	10.7931	8.84549	8.09628	Non Numérique	+	0.0128577
													NCEH1	13.3078	13.7349	14.3786	15.5951	16.2985	16.5368	16.067	+	0.0112091
													NCF4	14.9476	15.0575	14.0575	12.9339	10.7356	Non Numérique	Non Numérique	+	0.0060438
													NCK1	14.0645	14.423	13.545	13.8188	12.1954	11.4662	10.6257	+	0.0111531
													NCKAP1L	13.2	12.1559	11.0444	10.4432	Non Numérique	Non Numérique	Non Numérique	+	0.0132802
													NCL	22.156	22.3583	22.2743	21.8336	20.9152	20.2036	19.4651	+	0.00690411
													NCLN	15.3661	15.1997	14.863	14.4989	13.6165	13.0314	12.0735	+	0.0235943
													NCOA5	14.9246	15.0376	14.5775	14.3247	13.5326	12.8068	11.392	+	0.00635
													NCOR1	11.8637	12.7524	12.1319	12.1658	11.0792	9.93258	9.32924	+	0.0136811
													NCSTN	14.0617	13.9006	14.0362	13.5049	12.3846	11.4551	9.61655	+	0.00697461
													NDC1	14.2901	14.0701	13.8669	13.4448	12.6789	11.7669	11.0532	+	0.0406607
													NDE1	13.9861	14.0757	13.7345	13.1532	12.9725	12.896	11.7576	+	0.048568
													NDNL2	13.2198	13.2839	13.2103	12.8282	11.6528	12.0851	9.90313	+	0.027965
													NDUFA10	15.6392	15.7018	15.6226	15.3101	14.6453	14.0872	12.9904	+	0.0064438
													NDUFA12	17.0522	16.6106	16.3819	16.3769	15.4407	14.7393	13.5603	+	0.012878
													NDUFA3	16.6987	17.0397	16.66	15.412	15.1206	13.6297	11.5746	+	0.044064
													NDUFA4	19.5866	19.5725	19.4631	19.246	18.4706	17.6669	16.7939	+	0.00803162
													NDUFA5	17.8821	18.055	17.8331	17.968	16.8414	16.4322	15.5492	+	0.0200023
													NDUFA7	15.7902	16.2919	16.5556	15.838	15.5173	13.6495	12.8918	+	0.0386938
													NDUFA8	16.3512	15.7953	15.8256	15.0156	14.9556	14.3956	13.4383	+	0.0142698
													NDUFAB1	16.5652	16.7719	17.1801	16.5135	15.7802	15.5772	14.3909	+	0.0441558
													NDUFAF1	13.2268	13.9443	13.1151	12.1706	10.3359	10.4993	Non Numérique	+	0.0274694
													NDUFAF2	17.4496	17.83	17.3731	17.2463	16.0135	14.8894	13.7247	+	0.005696
													NDUFAF4	15.2413	15.6542	15.0211	15.0885	13.448	12.9403	11.8238	+	0.0077623
													NDUFAF7	Non Numérique	Non Numérique	Non Numérique	Non Numérique	8.43045	Non Numérique	Non Numérique	+	0.00792423
													NDUFB10	17.7493	17.8008	17.5165	17.4135	16.7751	16.008	15.3003	+	0.00794795
													NDUFB11	18.0174	18.2512	17.4962	17.1357	16.3607	15.5679	13.68	+	0.0319963
													NDUFB5	16.0065	15.6087	14.7611	14.9476	14.8287	14.2714	11.513	+	0.0235747
													NDUFB6	17.107	17.4815	17.0938	16.8231	16.0091	15.265	13.8411	+	0.00773635
													NDUFB7	16.4192	16.3304	16.294	16.094	14.7911	13.5531	13.5943	+	0.0121579
													NDUFC2;NDUFC2-KCTD14	15.7	16.6634	16.7952	15.9419	15.5507	13.7706	12.9246	+	0.00654974
													NDUFS1	17.3492	17.6392	17.3862	16.9519	16.3167	15.7032	14.9431	+	0.0246357
													NDUFS5	16.3207	15.9759	16.8279	15.6681	15.3257	14.6039	11.0108	+	0.0242429
													NDUFS6	16.1811	15.9583	16.057	15.629	15.0025	14.7415	13.4695	+	0.0256702
													NDUFV1	15.9075	16.3529	16.0118	15.9573	15.2156	14.6297	13.7233	+	0.0113751
													NDUFV2	16.696	17.0666	16.9862	16.3277	15.7113	15.1946	13.5981	+	0.0372783
													NEDD4	12.9379	13.0907	12.7445	12.5687	11.2877	10.1611	9.91737	+	0.00555556
													NELFA	15.1477	15.0276	14.9269	14.6481	13.7172	13.081	12.1877	+	0.0389297
													NELFB	14.5667	15.1437	14.8075	14.3557	13.5983	13.1869	12.1627	+	0.0188505
													NELFCD;TH1L	14.1674	14.508	14.2895	14.0269	13.0524	12.7471	11.865	+	0.00754063
													NELFE	14.8566	15.0131	14.7402	14.279	13.4925	13.0167	12.446	+	0.0415153
													NEMF	13.8271	14.2213	13.7542	13.6117	12.7711	12.2783	11.2348	+	0.007614
													NF2	13.2954	13.8084	13.5951	12.9752	12.5728	11.2991	10.7013	+	0.0334369
													NFATC1	11.9379	13.1716	11.4742	9.89558	9.13571	Non Numérique	Non Numérique	+	0.0169005
													NFATC2	12.7834	13.5427	12.7142	12.5387	11.8842	10.3929	9.32193	+	0.0143557
													NFKB1	13.9748	14.5202	13.7602	13.5335	12.4001	10.7586	9.09276	+	0.0465738
													NFKB2	11.8533	Non Numérique	10.4157	Non Numérique	Non Numérique	Non Numérique	Non Numérique	+	0.0235966
													NFS1	15.1556	15.2793	15.0113	14.9511	14.1357	13.4186	12.5597	+	0.0178909
													NFU1	14.7506	15.0923	15.2484	14.736	13.8138	13.1509	11.8218	+	0.0234741
													NGDN	15.8687	15.7533	15.3794	15.1196	14.1269	13.1236	10.9163	+	0.0080943
													NHLRC2	12.6454	12.2438	12.2913	11.4615	11.7324	10.06	8.16742	+	0.0286216
													NHP2L1	20.1092	19.932	19.9167	19.5979	18.4536	17.8682	17.1058	+	0.030137
													NIF3L1BP1;THOC7	15.7541	16.0985	15.8169	15.2419	14.2659	13.5992	12.755	+	0.0128487
													NIT2	17.4977	17.2419	16.6414	16.2307	14.8411	13.7752	13.0379	+	0.0155402
													NKRF	13.8014	14.0416	13.3138	12.4415	11.384	10.7275	Non Numérique	+	0.0128136
													NLE1	15.5091	15.7135	15.0733	14.7654	13.386	12.5716	11.4448	+	0.00586248
													NLN	14.6551	14.5627	14.2599	13.9256	12.3819	11.2175	9.63934	+	0.00865381
													NMD3	14.9461	14.8711	14.5447	14.365	13.68	12.7207	11.6062	+	0.0146963
													NME1;NME1-NME2;NME2	20.9974	20.9268	20.6873	20.2279	19.1307	18.3343	17.4301	+	0.0058
													NME6	Non Numérique	Non Numérique	Non Numérique	10.4094	Non Numérique	Non Numérique	Non Numérique	+	0.0057697
													NMI	14.0923	13.0166	14.1984	14.0452	13.3789	12.7982	12.5247	+	0.0352257
													NMNAT3	13.7454	14.8695	15.2632	15.6481	15.0585	14.5823	13.5633	+	0.0153045
													NNT	16.9048	17.0243	16.8745	16.8402	16.1262	15.6593	14.9926	+	0.0252189
													NO66	13.14	12.4235	12.7778	12.0473	10.8057	10.1923	9.15482	+	0.0245092
													NOA1	13.6955	12.4615	12.6461	12.0835	8.70131	Non Numérique	Non Numérique	+	0.0228845
													NOB1	16.0013	15.832	15.4162	14.7961	13.4541	11.9528	9.60733	+	0.0163835
													NOC2L	15.1726	15.3127	14.9211	14.6168	13.3519	12.7132	11.26	+	0.00609615
													NOC4L	14.3876	14.5667	14.1367	13.5826	12.4226	11.4562	8.60733	+	0.0263601
													NOL10	14.4801	14.4274	14.0971	13.624	12.6433	12.4226	11.2688	+	0.00903951
													NOL11	15.4142	15.1582	15.067	14.5567	13.5951	12.6274	11.5519	+	0.00722197
													NOL12	14.4576	14.1437	12.6662	13.5346	Non Numérique	Non Numérique	Non Numérique	+	0.0267599
													NOL6	15.0937	15.0462	14.8088	14.5234	13.3853	12.0515	10.4984	+	0.00567579
													NOL8	12.8701	13.0487	12.5198	12.3711	10.7875	9.97298	8.53819	+	0.0429817
													NOLC1	18.1556	18.3709	18.3752	18.1117	16.9165	15.7498	14.2931	+	0.00607407
													NOM1	12.6181	12.4927	12.356	12.0241	11.2902	10.0668	8.62114	+	0.0109329
													NOMO1;NOMO2;NOMO3	15.481	15.6736	15.1956	14.8125	13.8811	13.3619	12.0532	+	0.00980496
													NONO	19.9844	19.7471	19.5442	19.0612	18.0938	17.4252	16.5296	+	0.00559431
													NOP14	15.4672	15.6514	14.9893	14.8695	13.7064	12.8445	11.0617	+	0.0320332
													NOP16	16.9826	16.8452	16.7029	16.1246	14.997	14.049	12.0549	+	0.00622222
													NOP2	17.4279	17.4115	17.0588	16.7815	15.5995	14.7834	13.4087	+	0.00659192
													NOP56	18.3709	18.5356	18.1886	17.9112	17.0976	16.5805	15.6111	+	0.00615798
													NOP58	18.4643	18.68	18.2764	17.9287	17.0769	16.4684	15.3701	+	0.00564187
													NOP9	13.4499	14.2438	13.7788	13.4451	12.8645	12.4685	11.5651	+	0.0137458
													NOSIP	16.3222	16.2481	16.0889	15.5672	15.0437	14.6183	13.3142	+	0.0076888
													NPC2	18.7548	18.8747	18.6937	18.4886	17.1769	15.8331	15.0992	+	0.0192342
													NPEPPS	17.1104	17.1563	17.0203	16.6322	15.3382	14.7126	14.0437	+	0.00572238
													NPLOC4	14.6681	14.8965	14.4004	14.063	13.5618	13.0375	12.6382	+	0.037174
													NPM1	23.3866	23.7594	23.4237	23.1027	21.7965	21.0129	19.5314	+	0.0060692
													NRD1	14.7902	15.1115	14.6923	14.3172	13.8741	13.81	12.7982	+	0.010523
													NSDHL	16.2344	16.6467	16.068	15.8411	14.81	14.0187	12.1041	+	0.0103684
													NSF	16.127	15.9815	15.786	15.7699	14.9269	14.6024	13.9926	+	0.00896842
													NSUN2	16.5756	16.9075	16.5779	16.1733	15.1337	14.7987	13.5737	+	0.00653018
													NSUN6	12.3799	12.0656	9.53625	10.8388	10.0258	7.53138	Non Numérique	+	0.0347882
													NT5C2	14.0504	14.0701	14.1888	13.4441	12.6331	11.9908	11.6131	+	0.0057619
													NT5C3A	14.5039	14.7524	13.5716	13.7018	13.0722	13.0988	14.2389	+	0.0310946
													NT5DC1	15.1661	14.8823	14.8306	14.0076	13.329	12.1698	11.1098	+	0.0153725
													NUBP1	14.7489	14.2413	14.1371	13.8679	12.6991	10.7356	11.5495	+	0.00617162
													NUCKS1	16.8646	16.8874	16.3971	16.7313	15.494	14.815	14.6745	+	0.0143045
													NUDC	20.2208	20.3394	20.0439	19.6727	18.9742	18.2798	17.2023	+	0.00560377
													NUDCD1	15.3233	15.2124	14.7757	14.1039	12.9608	12.6778	11.5603	+	0.00683761
													NUDCD2	17.4946	17.7493	17.2994	17.2739	16.2316	15.4236	14.8287	+	0.0178201
													NUDT16L1	12.4852	14.1752	13.6382	13.0439	12.6817	11.3163	10.2674	+	0.0314036
													NUDT2	16.3122	16.4208	16.1231	15.9001	15.2156	14.8037	14.1908	+	0.0103623
													NUDT3	12.3257	14.7171	Non Numérique	Non Numérique	Non Numérique	Non Numérique	Non Numérique	+	0.0497835
													NUDT5	18.107	18.0047	17.7764	17.2764	16.1457	15.6759	15.0806	+	0.014956
													NUF2	14.7278	14.6077	13.6439	14.2532	14.4301	14.5402	12.521	+	0.0294168
													NULP1;TCF25	13.535	13.3786	13.4875	12.9269	11.6926	9.96578	9.2396	+	0.0375221
													NUMA1	17.2263	17.1556	17.0359	16.732	16.3482	16.2705	15.7079	+	0.0211589
													NUP133	15.913	16.1012	15.6168	15.3632	14.5878	13.8604	12.8784	+	0.0372667
													NUP153	15.481	15.4394	15.2868	14.8521	14.0228	13.5133	13.0797	+	0.047454
													NUP155	15.656	15.9567	15.6738	15.4917	14.5507	14.1447	13.2467	+	0.0218839
													NUP160	14.4471	14.5387	14.3547	14.1715	13.3419	12.7046	12.1931	+	0.00980528
													NUP188	13.5515	13.3494	13.2512	13.1208	12.1698	11.5314	10.768	+	0.0111872
													NUP205	16.6634	16.6823	16.5398	16.3421	15.678	15.2484	14.0951	+	0.0452987
													NUP210	16.1257	16.1324	16.2128	16.0107	15.5318	15.0543	14.2363	+	0.00995912
													NUP214	15.0419	14.7987	14.7086	14.3853	13.7537	13.3332	12.4074	+	0.00761441
													NUP37	16.2997	16.3033	16.1664	15.7686	15.1743	14.5341	13.3643	+	0.0339257
													NUP50	16.9223	16.6973	16.5694	16.1747	15.7452	15.326	14.5405	+	0.0356121
													NUP85	15.4307	15.7331	15.0532	14.9959	14.1057	13.8133	12.594	+	0.00866484
													NUP93	16.9763	16.9837	16.8069	16.5768	15.9095	15.5477	14.7872	+	0.0218883
													NUP98	15.7987	15.6671	15.4054	15.1946	14.2512	13.7201	13.0693	+	0.012836
													NUPL1	14.4662	14.7099	14.2823	14.0868	13.4405	12.755	11.973	+	0.0127466
													NUSAP1	16.4345	16.5234	16.4676	16.4897	17.5011	17.9024	16.9884	+	0.0105282
													NUTF2	18.3024	18.4576	18.4884	18.2466	17.4252	17.278	16.8769	+	0.0136597
													NXF1	15.4987	15.4544	15.208	14.5204	14.0014	14.0054	13.3188	+	0.00877117
													OARD1	15.4426	16.8229	16.2274	16.1806	15.8429	15.2316	14.1811	+	0.0134952
													OCIAD1	17.2478	17.0029	17.1777	16.7821	15.9001	15.355	14.0347	+	0.00643529
													OCIAD2	14.8154	15.24	15.3929	14.8509	12.9599	Non Numérique	Non Numérique	+	0.0106394
													OGDH	15.2985	15.4415	15.1605	15.0951	14.3426	14.3163	14.0058	+	0.00851721
													OGFOD2	13.3494	11.2268	11.3808	11.0362	10.0224	Non Numérique	Non Numérique	+	0.0154969
													OGFR	14.2086	14.4491	14.183	13.7994	13.0067	12.5519	11.8906	+	0.0245685
													OGT	15.5204	15.4904	15.0733	14.6509	13.8173	13.726	13.5265	+	0.0197161
													OLA1	18.5743	18.6937	18.4765	17.9658	17.0638	16.5455	15.9703	+	0.00987654
													OPA1	16.0999	16.1543	15.9931	15.9194	15.0543	14.7808	14.1984	+	0.00906969
													OPTN	10.0901	12.0212	12.6348	13.7959	14.1927	14.2567	14.3541	+	0.00990805
													ORC2	13.6386	13.2992	13.5271	13.0293	12.6376	12.0481	11.2863	+	0.0056618
													ORC4	14.4339	14.5844	14.2883	13.8484	12.877	12.5099	9.82575	+	0.0135044
													ORC5	12.6625	13.3044	13.0934	12.9653	12.7492	11.9846	9.83368	+	0.0466998
													OSBP	14.7714	15.1209	14.8882	14.4389	13.4206	13.3212	12.2652	+	0.0453874
													OSBP2	Non Numérique	Non Numérique	Non Numérique	11.1066	12.9703	13.5335	13.9653	+	0.0138321
													OSBPL9	13.0701	13.0623	13.0571	12.312	11.5957	11.043	10.0967	+	0.0222028
													OSGEP	16.104	15.741	15.5627	15.0501	14.0049	13.2935	13.1147	+	0.0385786
													OTUB1	18.5152	18.348	18.1494	17.729	16.9209	16.5549	16.1747	+	0.017685
													OXA1L	15.0909	15.137	15.0543	14.7628	13.6374	12.5621	10.6662	+	0.0067013
													OXCT1	17.4337	17.7537	17.6575	16.9188	16.1053	15.5552	14.7667	+	0.0126016
													P4HA1	15.3887	15.4736	14.8835	14.788	12.7445	11.77	10.3745	+	0.0279339
													P4HB	20.1866	20.4676	20.2164	20.1181	19.277	18.7651	17.9644	+	0.00576106
													PA2G4	21.1642	21.2165	20.8269	20.3351	19.6753	19.2096	18.5878	+	0.00767601
													PABPC4	17.378	17.7688	17.5526	17.0951	16.3726	15.6944	14.9246	+	0.00769748
													PACS1	12.1902	11.2408	10.8688	11.5519	9.18364	Non Numérique	Non Numérique	+	0.0128045
													PACSIN2	16.9431	16.7423	16.1965	15.8717	14.9904	14.7554	14.2441	+	0.00982208
													PAF1	16.039	15.9778	15.5973	15.3632	14.5341	14.1049	13.2512	+	0.0124906
													PAFAH1B1	17.5844	17.7774	17.5489	17.2902	16.5007	16.4269	15.9194	+	0.0273523
													PAFAH1B2	15.9822	16.0582	16.0058	15.2447	14.8163	12.5289	13.2765	+	0.0379721
													PAFAH1B3	17.0178	17.3555	17.1214	16.984	16.0517	15.4617	15.0126	+	0.0261241
													PAICS	20.3394	20.6156	20.2701	19.8113	19.0433	18.3462	17.606	+	0.00574603
													PAIP1	14.5306	14.342	14.365	14.0554	13.001	12.6778	10.8435	+	0.00755747
													PAK1IP1	14.6828	15.137	15.0437	14.5049	14.2042	13.6576	12.5222	+	0.00561702
													PAK2	17.9431	18.0899	17.805	17.4636	16.4948	15.8094	14.7961	+	0.00719815
													PAPSS1	16.2244	15.4175	14.913	14.7615	12.6784	11.6507	10.8277	+	0.0208701
													PARK7	21.9388	21.6971	21.4311	21.2155	20.2784	19.7447	19.2208	+	0.0158707
													PARN	14.9911	15.4873	14.5725	14.1427	12.7503	12.0895	10.7742	+	0.00696618
													PARP1	19.0138	19.0346	18.6714	18.4385	17.2927	16.7789	15.6828	+	0.00793587
													PARP4	9.19229	6.88671	7.79766	8.29347	5.79442	Non Numérique	Non Numérique	+	0.0465137
													PARVG	14.149	13.1485	9.16742	Non Numérique	Non Numérique	Non Numérique	Non Numérique	+	0.0135678
													PBDC1	16.9431	16.8799	16.5664	15.8894	14.7731	14.2859	12.7414	+	0.0108235
													PBRM1	13.5146	13.4873	13.2292	13.2171	12.3867	12.0145	10.8244	+	0.0150678
													PCBP1	21.6081	21.6081	21.2961	21.0918	20.3586	19.8943	18.9163	+	0.00991148
													PCBP2;PCBP3	19.4643	19.5274	19.188	18.993	18.3255	18.2113	17.1837	+	0.0213048
													PCID2	14.8403	15.6892	15.1357	14.7898	13.6053	12.5875	11.8366	+	0.007584
													PCM1	14.392	14.7366	14.5372	14.2107	13.4853	12.8679	11.7482	+	0.0169653
													PCMT1	18.7526	18.8279	18.417	18.1028	17.6114	17.265	16.8742	+	0.00605386
													PCNA	21.2631	21.3556	21.2877	20.9171	20.7286	20.0928	18.9171	+	0.0309196
													PCNP	18.7548	19.0462	18.6766	18.4211	17.7173	17.5731	16.8694	+	0.0057931
													PCYT1A	16.1543	16.2369	15.8031	15.8368	14.9714	14.5477	14.0992	+	0.0147076
													PCYT1B	12.7035	13.6401	12.6135	11.9873	10.9991	10.9243	Non Numérique	+	0.0283406
													PCYT2	16.1457	16.0462	15.4137	15.6247	14.7999	13.7086	12.9366	+	0.0184891
													PDCD10	16.7273	17.8492	17.092	16.8258	15.7032	15.9781	15.1043	+	0.0265445
													PDCD11	16.034	15.8894	15.4917	15.0447	14.0018	13.2015	11.0797	+	0.0125179
													PDCD4	18.2756	18.6323	18.5906	18.4375	15.7146	12.8334	11.9513	+	0.00568786
													PDCD5	18.7913	18.6441	19.0399	18.5309	17.5413	16.4232	15.376	+	0.00579853
													PDCD6IP	18.2741	18.3681	18.1655	17.8861	17.1143	16.6638	15.9304	+	0.00819522
													PDCL3	16.185	16.4699	16.0437	15.4178	14.7471	13.577	11.863	+	0.00767883
													PDHA1	18.1273	17.9583	17.5526	17.5049	16.849	16.0554	15.6537	+	0.0263393
													PDHB	18.2982	18.3836	18.1193	18.0808	17.0442	16.6407	15.8478	+	0.00619544
													PDHX	14.8823	15.149	14.634	14.9012	13.6001	12.8693	12.1846	+	0.00787915
													PDIA3	21.156	21.047	20.6096	20.0224	18.8824	18.4283	17.3624	+	0.0097561
													PDIA4	18.8525	18.8361	18.3167	17.8576	16.602	15.8829	14.8751	+	0.00568546
													PDIA5	14.2238	14.7401	14.4862	13.9195	12.3987	11.3512	9.86496	+	0.00877187
													PDIA6	19.8692	19.9024	19.4765	18.963	17.898	17.4197	16.3954	+	0.0220368
													PDK3	12.5371	13.9022	13.9815	13.8986	13.0422	12.3556	10.9237	+	0.0432542
													PDLIM1	19.5062	19.1189	18.2821	17.6147	15.7634	14.7018	13.3927	+	0.00608929
													PDLIM5	15.7637	15.8004	15.0458	14.4688	12.8889	11.8501	10.5927	+	0.00791558
													PDS5A	15.9484	16.3379	15.8781	15.5739	14.7628	14.5173	13.7752	+	0.026957
													PDS5B	14.8791	14.8902	14.6745	14.3408	13.688	13.5817	12.8455	+	0.0298144
													PDXDC1	15.6764	15.6202	15.0961	14.4298	13.3574	12.4519	10.7607	+	0.0110823
													PDZD8	13.2433	13.14	11.9209	12.2552	11.5216	10.4793	8.89178	+	0.0183316
													PEA15	16.061	14.6135	13.6217	13.1277	11.0362	7.99435	11.1596	+	0.0435406
													PEBP1	21.3211	21.0269	20.8171	20.4056	19.3506	18.5318	17.5823	+	0.0118193
													PECAM1	14.434	13.5963	12.2935	11.1011	Non Numérique	Non Numérique	Non Numérique	+	0.0420167
													PEF1	14.8549	14.8549	14.5966	14.3803	13.65	12.7414	11.6416	+	0.0423853
													PELO	14.8517	14.7207	14.3971	14.392	13.7547	12.9088	12.324	+	0.00650538
													PEPD	16.5995	16.7068	16.275	15.9476	15.1457	14.6523	13.9959	+	0.00678239
													PES1	16.8468	16.962	16.8203	16.466	15.392	14.7099	12.6734	+	0.00858252
													PET112	12.5387	12.8695	12.109	11.7461	8.87652	Non Numérique	6.93369	+	0.00579775
													PEX11B	13.2338	14.1648	14.4608	13.392	12.4107	11.3608	Non Numérique	+	0.00697697
													PEX11G	Non Numérique	Non Numérique	Non Numérique	Non Numérique	Non Numérique	8.69349	Non Numérique	+	0.00593002
													PFAS	17.0258	16.8835	16.6396	16.0329	14.9859	14.5878	13.6528	+	0.00876688
													PFDN1	18.6846	18.5457	18.4324	18.4903	17.7422	17.0367	16.2877	+	0.00765654
													PFDN2	19.0174	18.6581	18.6302	18.3134	17.7987	17.5491	16.811	+	0.0332333
													PFDN5	18.6777	18.5854	18.3156	18.0453	17.1946	17.0044	16.3967	+	0.019442
													PFDN6	18.4334	18.4211	18.309	17.8222	17.3036	17.1092	15.8175	+	0.049015
													PFKFB2	Non Numérique	12.9452	12.3478	12.216	11.1548	Non Numérique	Non Numérique	+	0.0122822
													PFKL	16.1582	15.9859	15.9235	15.5849	14.9719	14.1809	13.8801	+	0.020079
													PFKP	17.6987	17.9714	17.3529	16.6107	15.4252	14.5768	13.8875	+	0.0144704
													PFN1	24.0443	24.0247	23.8361	23.1799	22.0426	21.6096	20.8576	+	0.00546713
													PGAM1	21.0147	21.0728	20.7123	20.3557	18.9805	18.2214	17.4728	+	0.0403918
													PGAM5	17.7966	18.0532	17.7488	17.2931	16.3034	15.544	14.4137	+	0.00590018
													PGD	19.8591	19.83	19.8066	19.823	19.0453	18.331	17.2877	+	0.00585974
													PGK1	22.2792	22.2736	22.0011	21.6119	20.6206	20.0523	19.5161	+	0.0413962
													PGM1	15.6269	15.0261	13.8839	13.0847	10.9366	Non Numérique	8.22882	+	0.00832422
													PGM2	17.0532	17.3027	16.8685	16.4375	15.5341	15.1176	14.2363	+	0.00601757
													PGP	15.9583	15.9239	15.5783	15.1928	14.1524	14.0868	13.5618	+	0.00628391
													PGRMC1	16.4263	17.0603	16.3158	15.4366	14.5597	13.5087	13.2949	+	0.0106667
													PHB	20.806	21.0337	20.9134	20.6264	19.7868	19.1856	18.3277	+	0.00966225
													PHB2	19.8222	20.5945	20.4224	20.1491	19.1916	18.7157	17.724	+	0.00550482
													PHF3	12.8604	12.7573	12.1469	11.7855	10.7524	10.4435	8.19229	+	0.00617028
													PHF5A	17.5878	17.6311	17.6766	17.1704	16.2452	15.7046	14.9177	+	0.00544828
													PHF6	16.7388	17.1115	17.2696	16.8426	15.8207	15.0036	13.2681	+	0.00646857
													PHGDH	16.68	15.774	14.4101	13.5855	12.5393	12.2974	12.5457	+	0.0148
													PHOSPHO1	Non Numérique	Non Numérique	12.0336	13.4311	15.1145	15.1694	14.2419	+	0.00579268
													PIGK	13.1923	12.964	12.3581	12.7956	11.8108	9.40939	9.7936	+	0.00696085
													PIGQ	Non Numérique	12.4893	Non Numérique	12.4094	13.5515	12.5981	10.4235	+	0.0414769
													PIGU	11.3736	12.2428	12.6137	11.7228	9.29921	9.58871	7.47573	+	0.0123803
													PIH1D1	15.3638	15.1037	14.846	13.9253	12.292	11.2408	9.92184	+	0.0391549
													PIK3AP1	13.9138	14.4182	12.3233	11.4344	10.7628	11.1228	9.87267	+	0.0294183
													PIK3C3	12.1737	12.8501	12.1791	11.7618	11.1146	10.7292	8.78136	+	0.0490504
													PINX1	15.1984	14.7225	14.3346	13.6562	12.887	11.4589	9.56986	+	0.0208187
													PIP4K2A	16.4956	16.7978	16.8053	16.6519	15.4145	15.1927	15.1307	+	0.0405814
													PIP4K2B	14.1485	14.5547	13.8854	13.6671	12.6723	7.1267	9.7936	+	0.0274934
													PIR	15.6144	15.5677	15.7751	15.3495	14.0426	13.6869	13.3443	+	0.0202203
													PITPNB	17.8113	17.6192	17.0356	17.0088	16.0638	15.2769	14.3168	+	0.0195281
													PITRM1	15.4925	15.7153	15.3339	15.2071	14.1182	13.5292	12.6986	+	0.0142785
													PJA2	12.8759	12.933	12.2266	12.3704	10.9801	10.4383	9.29921	+	0.0244296
													PKM	22.1206	22.2204	21.7655	20.8604	18.5666	17.5061	16.4842	+	0.00568224
													PKN1	14.0951	14.2781	13.9118	13.6237	11.8037	11.1163	9.86882	+	0.00651303
													PLA2G4A	12.2944	12.6234	10.8553	8.95855	8.48684	Non Numérique	Non Numérique	+	0.00705053
													PLAA	16.6542	16.578	16.259	15.9211	15.3216	15.0308	14.435	+	0.00633798
													PLBD2	13.2882	13.5265	13.5077	13.3408	12.1066	11.577	10.6393	+	0.0136981
													PLCB2	10.1506	10.348	Non Numérique	Non Numérique	Non Numérique	Non Numérique	Non Numérique	+	0.0347655
													PLCG2	11.8727	11.4164	10.6707	10.3772	6.8413	Non Numérique	Non Numérique	+	0.0113976
													PLD3	14.2827	14.4746	14.4366	13.3725	11.0583	Non Numérique	Non Numérique	+	0.00677582
													PLEC	15.1464	15.8204	14.6485	13.0764	11.942	10.792	9.28425	+	0.00583658
													PLEK	17.5756	16.4208	15.6848	14.046	11.7503	9.28193	Non Numérique	+	0.0064186
													PLGRKT	15.1908	15.1155	13.2419	13.0443	12.1596	12.9662	Non Numérique	+	0.0434575
													PLIN2	15.5275	16.3391	15.7776	15.8175	13.7231	12.1325	9.32193	+	0.021434
													PLIN3	18.0778	18.745	18.3878	18.1345	16.7376	16.0894	15.0405	+	0.0357227
													PLK1	14.7366	14.4852	14.0822	13.8565	13.7875	13.1572	11.5018	+	0.0306754
													PLOD1	12.7164	12.8324	12.887	12.2326	11.4272	10.9961	7.2503	+	0.0109414
													PLOD3	12.4589	12.5738	12.5549	12.4448	12.0215	11.4396	10.3387	+	0.00633076
													PLRG1	16.3706	16.3039	16.1246	15.9171	15.0733	14.6311	13.5265	+	0.030779
													PM20D2	14.1543	13.6363	13.0826	13.3887	12.2863	11.0918	9.14211	+	0.00780875
													PML	15.5527	15.6597	15.6111	15.55	14.7046	13.9613	12.8366	+	0.0055679
													PMM2	15.2225	15.5132	14.6609	13.8312	11.1784	9.37721	11.0119	+	0.00579394
													PMPCA	16.3074	16.3836	16.2998	15.9505	14.857	14.0575	12.2754	+	0.00576245
													PMPCB	16.2225	16.5245	16.3016	15.8618	14.9246	14.183	12.8163	+	0.00588333
													PMVK	15.956	15.7567	15.5709	15.0222	14.1888	13.2852	12.3297	+	0.0072313
													PNKP	12.0293	13.3627	13.3639	11.8158	11.5289	10.42	10.1357	+	0.0463351
													PNMT	16.4087	16.0837	14.0456	13.9598	10.0177	Non Numérique	Non Numérique	+	0.0100814
													PNN	17.1687	17.201	16.8939	16.7025	15.7904	15.2493	14.2393	+	0.00578862
													PNO1	16.2061	16.0145	15.5951	15.8312	14.5922	13.3335	11.8108	+	0.00752017
													PNPO	16.5637	16.7441	17.2049	16.8225	15.6017	15.2109	14.025	+	0.0271602
													PNPT1	15.8566	16.127	16.0042	15.6318	14.8025	14.2808	13.2953	+	0.00575879
													POGZ	13.522	13.6348	13.0375	12.7477	11.4094	10.8842	8.78953	+	0.0320277
													POLA1	14.4977	14.6249	13.9204	13.6937	13.2765	12.8937	11.7461	+	0.0208651
													POLD1	15.3819	15.4683	15.285	15.093	14.3836	14.0132	12.7906	+	0.02618
													POLD3	15.6662	15.7524	15.1556	15.0372	14.4998	14.1933	13.176	+	0.0379712
													POLDIP2	15.8942	15.599	15.4366	15.4807	14.5672	14.0043	13.1429	+	0.0127193
													POLR1A	14.2351	14.1719	13.2685	12.6959	11.8037	9.95529	9.77149	+	0.0146431
													POLR1B	13.1239	12.8848	12.5105	11.8287	11.0835	10.4234	8.97154	+	0.0096
													POLR1C	17.134	17.2693	16.7422	16.3282	15.0564	14.277	13.0263	+	0.0445392
													POLR1E	14.7331	14.8791	13.8679	13.8496	12.5728	11.4291	10.2408	+	0.0055
													POLR2A	15.0174	15.1517	14.5034	14.2454	13.4467	13.1212	11.7788	+	0.0121636
													POLR2B	16.0196	16.024	15.6204	15.3521	14.5864	13.9658	12.9576	+	0.00602878
													POLR2D	15.4736	16.2086	15.9959	14.9258	14.4624	14.334	12.7966	+	0.036225
													POLR2E	17.771	17.9044	17.5601	17.1723	16.2691	15.6031	14.7576	+	0.00616667
													POLR2H	18.2711	18.3948	17.9798	17.7652	16.8721	16.3529	15.4783	+	0.0148096
													POLR3A	10.6941	10.5437	10.5411	9.80937	9.0396	5.45943	6.43045	+	0.0101121
													POLR3B	11.1228	11.874	11.0634	10.2644	8.31628	7.26913	7.78627	+	0.0152998
													POLR3D	13.1271	13.508	12.2696	12.3078	11.6573	9.77314	Non Numérique	+	0.0103357
													POR	13.9772	14.0611	13.9939	13.3166	11.4993	11.6991	10.1098	+	0.00903612
													PPA1	19.8762	20.1006	19.6038	19.1946	18.185	17.5259	16.5537	+	0.0386459
													PPA2	17.2781	17.1586	16.8606	16.6745	15.9567	15.4696	14.1192	+	0.026014
													PPAN	15.4523	14.9122	14.9269	14.2169	13.5489	12.6729	10.8899	+	0.0113298
													PPAT	15.9377	16.139	15.5196	15.2503	14.5864	14.2099	12.6308	+	0.0198826
													PPCS	14.8918	15.1517	14.7193	14.5597	13.5998	12.8904	11.4305	+	0.00950759
													PPIA	23.7042	23.7628	23.5696	23.2047	22.4843	22.0283	21.3253	+	0.00567742
													PPIA	23.7042	23.7628	23.5696	23.2047	22.4843	22.0283	21.3253	+	0.00568966
													PPIB	21.1906	21.1311	20.6164	19.8062	18.5117	18.0095	16.8691	+	0.00697485
													PPID	16.8484	17.0426	16.6862	16.41	15.3039	14.5966	13.2571	+	0.00740625
													PPIF	18.4907	17.9826	17.2696	16.6505	15.2823	14.3581	13.6334	+	0.00580392
													PPIG	14.4426	14.8775	14.5341	14.3526	13.6822	12.9111	11.9458	+	0.0266441
													PPIH	17.9545	17.9955	18.0532	17.4271	16.8122	16.1272	15.3615	+	0.00751316
													PPIL2	14.2537	14.3163	13.8235	13.7688	13.0124	12.118	11.4602	+	0.0124852
													PPM1A	15.129	15.0014	14.9725	14.4208	13.8768	13.8975	13.4714	+	0.0327447
													PPM1F	13.9038	13.8727	13.5716	12.8042	11.8794	10.7078	Non Numérique	+	0.0246121
													PPM1G	18.2153	18.3056	17.9373	17.6345	16.732	16.2452	15.5341	+	0.0154423
													PPP1CA	17.4252	18.0084	18.0359	17.5476	16.798	16.6676	15.601	+	0.0161381
													PPP1CC	16.649	16.8965	16.3242	16.4195	15.7025	14.7287	14.1782	+	0.00756943
													PPP1R12A	14.9718	15.2475	15.1084	14.9339	14.1596	13.6427	12.5992	+	0.0194951
													PPP1R13B;TP53BP2	Non Numérique	Non Numérique	Non Numérique	Non Numérique	8.0954	Non Numérique	Non Numérique	+	0.0463994
													PPP1R7	16.2708	16.2677	16.3347	16.0265	15.417	15.1002	14.5524	+	0.00872167
													PPP1R8	16.441	16.7766	16.0743	15.7517	15.049	14.6867	13.5597	+	0.0478938
													PPP1R9B	11.6408	11.6647	10.769	10.5531	Non Numérique	9.55651	9.22279	+	0.0377953
													PPP2R1A	18.7526	18.7753	18.5366	18.1319	17.3794	16.9206	16.1816	+	0.00571171
													PPP2R2A;PPP2R2D	15.962	16.149	15.8269	15.3408	14.24	13.3691	11.7956	+	0.00802376
													PPP2R5C	13.2348	13.6952	13.0549	12.1674	10.7841	9.6736	Non Numérique	+	0.00873551
													PPP3CA	15.3512	15.4966	15.3154	15.0764	13.8698	13.0785	12.9558	+	0.00571041
													PPP4R1	12.9579	13.3952	13.0494	12.832	12.176	10.9414	10.0566	+	0.00793214
													PPP4R2	15.3547	15.3524	14.8272	14.68	13.902	13.0617	12.5616	+	0.0243464
													PPP5C	16.4285	16.6528	16.1796	15.4504	14.3598	13.9012	13.0058	+	0.00556352
													PPP6R1	15.3315	14.9106	14.2937	14.1212	13.3951	13.1357	12.3759	+	0.0134354
													PPT1	16.0771	17.452	16.2714	16.1409	14.7005	13.7289	10.4357	+	0.0285775
													PPWD1	14.7868	14.8037	14.4087	14.3079	13.1915	12.3656	11.3394	+	0.00676
													PQLC1	Non Numérique	Non Numérique	Non Numérique	12.7566	Non Numérique	Non Numérique	Non Numérique	+	0.0106604
													PRCP	10.0945	13.4839	13.5513	12.7419	11.5068	10.0154	10.0084	+	0.0243545
													PRDX1	22.3971	22.4049	22.2919	21.8932	20.8519	20.3264	19.7951	+	0.00916129
													PRDX2	21.629	21.8689	22.3982	23.0426	23.451	23.4234	23.3342	+	0.00677333
													PRDX3	19.7411	19.9263	19.8218	19.5892	18.9495	18.502	17.7157	+	0.00542955
													PRDX4	17.6394	18.3135	17.6956	17.1752	16.2357	15.6338	14.7702	+	0.0445843
													PRDX6	21.1966	21.3175	21.0509	20.6822	20.2241	20.3562	19.9829	+	0.0343314
													PREP	16.0951	16.0561	15.8852	15.3382	14.3803	13.8467	13.1977	+	0.0214268
													PRIM2	15.0964	15.4142	14.8056	14.5746	13.7249	13.7651	12.6183	+	0.0215899
													PRKAG1	15.7791	16.0511	16.014	16.2312	15.5664	14.9893	14.3443	+	0.0107136
													PRKAR1A	16.082	16.0554	15.4956	14.7511	13.8317	13.7411	13.306	+	0.0191132
													PRKAR2A	16.4683	16.7684	16.3581	16.2042	15.1497	14.2696	14.077	+	0.00585214
													PRKAR2B	16.2326	16.3853	16.2265	16.0628	14.8582	13.4239	12.0128	+	0.00664103
													PRKCB	13.7157	13.6995	13.1098	12.0951	9.51668	9.15482	Non Numérique	+	0.00575518
													PRKCE;PRKCH	Non Numérique	13.4252	Non Numérique	Non Numérique	Non Numérique	Non Numérique	Non Numérique	+	0.0131915
													PRKCQ	13.0846	11.9415	10.7895	10.7628	7.5216	Non Numérique	Non Numérique	+	0.00688293
													PRKCSH	19.1307	18.8413	18.8545	18.502	17.6453	17.2396	16.4835	+	0.016175
													PRKD2	Non Numérique	5.48113	Non Numérique	9.28829	6.45533	Non Numérique	Non Numérique	+	0.0136261
													PRKDC	18.0319	18.1605	17.8207	17.5694	16.8153	16.4058	15.5937	+	0.0155709
													PRKRA	15.3695	15.153	15.1064	14.1357	13.2427	12.1477	10.6416	+	0.0103301
													PRMT1	19.575	19.4913	19.0651	18.4476	17.1994	16.2836	15.1347	+	0.00812051
													PRMT3	15.335	15.2696	14.9419	14.691	13.952	13.5966	12.3887	+	0.00605445
													PRMT5	17.3062	17.4972	17.0641	16.6838	15.6276	15.1297	14.1192	+	0.0065426
													PROSC	16.4731	16.1946	15.8496	15.4736	14.6068	13.5393	13.6114	+	0.0138605
													PRPF19	18.9854	19.1954	18.9651	18.3931	17.7683	17.1586	16.1267	+	0.0103456
													PRPF3	15.8054	15.7868	15.3495	15.0806	14.4496	13.6784	13.1385	+	0.00750939
													PRPF31	16.3943	16.4279	16.4991	16.2641	15.3845	14.9759	14.0876	+	0.0215847
													PRPF4	15.9643	15.8088	15.4886	15.318	14.6495	14.1049	13.4213	+	0.00641795
													PRPF40A	16.1324	16.2143	16.0738	15.7267	14.8751	14.4834	13.9057	+	0.00989992
													PRPF4B	14.4296	14.9476	14.5003	14.1161	13.183	12.877	12.0751	+	0.00582171
													PRPF6	16.6851	16.8033	16.536	16.3052	15.5134	15.0806	14.2564	+	0.00617945
													PRPF8	17.2382	17.4219	17.1015	16.7625	15.9942	15.5849	14.5972	+	0.0207121
													PRPS1	18.001	18.1833	17.7389	17.6347	17.1332	16.8349	16.209	+	0.0093094
													PRPSAP1	13.9598	14.8154	14.365	13.7961	13.1248	12.2053	11.3826	+	0.0279242
													PRPSAP2	15.887	15.7834	15.8882	15.8618	15.1377	14.6183	14.4737	+	0.0153536
													PRRC2A	14.3489	14.3092	14.6535	13.9237	13.3509	12.704	11.1405	+	0.0139451
													PRRC2C	14.7506	14.7714	14.1655	13.8608	12.8258	12.0258	10.6059	+	0.00585892
													PSAP	15.3151	15.5285	15.5664	15.4318	14.4004	13.8839	13.4972	+	0.025988
													PSIP1	17.6192	17.5407	17.3645	17.1385	16.4901	16.2886	15.3718	+	0.00608295
													PSMA1	19.5037	19.4422	19.1469	19.0886	18.2232	17.8742	17.1674	+	0.00575248
													PSMA2	18.5482	18.8175	18.6213	18.0426	17.5432	17.5254	16.7399	+	0.0103355
													PSMA3	19.4341	19.4347	19.4072	18.8719	18.2442	17.9229	17.3794	+	0.00768912
													PSMA4	19.0968	19.2365	19.1124	18.7723	17.8682	17.5204	16.7971	+	0.00562007
													PSMA7	20.2562	20.3477	20.017	19.7064	19.1691	18.8682	18.113	+	0.00991974
													PSMB5	18.7838	19.0038	19.0299	18.7971	17.9909	17.5084	16.893	+	0.0152822
													PSMB6	18.7785	18.8817	18.8034	18.7005	18.1765	17.6558	17.1254	+	0.00802781
													PSMB7	18.5793	18.5805	18.4706	18.1813	17.4381	17.1996	16.5238	+	0.00818042
													PSMB8	15.9977	15.2961	15.1012	14.2843	11.8669	11.118	Non Numérique	+	0.00731454
													PSMC1	18.5101	18.6287	18.4293	18.3167	17.8081	17.5402	16.9144	+	0.00937319
													PSMC2	18.9083	19.0274	18.6971	18.615	17.9756	17.8034	16.9973	+	0.00652825
													PSMC4	18.1357	18.2589	18.0678	17.8861	17.3784	17.074	16.4004	+	0.0278754
													PSMC5	18.5557	19.1465	18.7198	18.5011	17.8846	17.6795	16.9336	+	0.00946565
													PSMC6	18.3161	18.7151	18.5768	18.163	17.5547	17.3105	16.7677	+	0.0432479
													PSMD1	18.0065	18.1622	17.8377	17.6258	17.049	16.7153	16.0722	+	0.0390508
													PSMD10	16.8662	16.2156	16.1772	15.9776	14.7366	14.5864	13.9167	+	0.0303178
													PSMD11	19.2612	19.2756	18.9502	18.8515	18.2243	17.8621	17.1941	+	0.0159604
													PSMD12	17.8566	18.1736	17.9559	17.786	17.1079	16.7504	16.0426	+	0.0105843
													PSMD13	17.9239	18.4933	18.1357	17.9214	17.2809	16.8691	16.4472	+	0.00678392
													PSMD2	17.8382	17.9844	17.8377	17.6766	17.1922	16.9179	16.1125	+	0.00892826
													PSMD3	18.6048	18.6464	18.6688	18.4364	17.85	17.4893	17.0463	+	0.0124996
													PSMD6	18.2696	18.2711	18.191	17.8861	17.3167	17.1936	16.094	+	0.00572485
													PSMD7	17.149	17.2561	17.1012	17.2368	16.1397	16.1017	15.4037	+	0.0495288
													PSMD8	17.2622	17.4469	17.5951	17.2194	16.8518	16.5088	15.8912	+	0.0303431
													PSME2	18.1978	18.5793	18.4686	17.9911	17.4085	16.9675	16.3382	+	0.0303011
													PSME3	18.9601	19.1121	18.8484	18.2396	17.3491	16.6721	15.1162	+	0.0225865
													PSMG1	17.887	17.59	17.3269	16.9692	16.3194	16.0232	15.3946	+	0.0345856
													PSMG2	15.8154	15.8419	15.7667	15.4079	14.6226	14.5402	13.5256	+	0.00888612
													PSPC1	17.291	17.455	17.5413	17.3581	16.6621	16.3491	15.815	+	0.0429593
													PSTPIP2	16.5682	16.1169	14.9658	14.6509	13.3887	12.3304	11.2586	+	0.00850093
													PTBP1	19.9997	20.3538	20.1964	19.574	18.9566	18.4435	17.6535	+	0.0193049
													PTBP3	15.365	15.1882	14.9488	14.3021	13.2779	12.7185	11.7566	+	0.0154934
													PTCD3	15.8312	15.9362	15.4878	15.3382	14.1576	13.2164	11.8499	+	0.00698927
													PTER	13.2462	13.0885	11.9855	11.9748	11.6915	11.1309	11.0785	+	0.0243058
													PTGES2	14.7714	15.0575	14.4767	14.2823	13.1281	12.1524	11.0241	+	0.00656623
													PTGES3	18.9733	18.7162	19.0499	18.5011	17.85	17.5421	16.9385	+	0.0302965
													PTGR1	12.335	13.7631	14.0338	14.9556	13.9481	12.7793	11.2877	+	0.0494867
													PTGS1	13.9354	14.3139	12.7089	12.8258	10.5435	9.57459	9.04985	+	0.00602817
													PTMA	24.1042	24.2511	24.2689	24.0611	22.7715	21.6264	21.3789	+	0.00854663
													PTP4A1;PTP4A2	15.7171	15.9492	15.6869	15.5341	14.2303	13.5323	13.0032	+	0.0375961
													PTPLAD1	16.794	16.9918	16.9468	16.6964	16.0162	15.8888	15.1704	+	0.0411985
													PTPN1	16.9063	16.7624	16.4017	16.1226	14.8349	14.4145	13.7716	+	0.0151068
													PTPN11	15.1344	15.3604	15.1094	14.7126	13.8979	13.301	12.8012	+	0.0269134
													PTPN12	13.3059	12.9464	11.9485	10.3799	8.22882	Non Numérique	Non Numérique	+	0.0071525
													PTPN2	13.9982	14.1596	13.2877	13.0097	10.8037	10.973	Non Numérique	+	0.00606522
													PTPN23	13.2313	13.0212	12.5405	12.5975	12.0592	11.3934	10.1548	+	0.0495137
													PTPN6	18.467	18.8936	18.3731	17.5423	15.2447	13.9741	12.1969	+	0.00625263
													PTPRA	12.125	12.6181	11.7345	11.1877	10.9153	10.8017	9.72707	+	0.024249
													PTPRC	15.4512	14.9293	13.8349	12.2674	9.70087	7.77972	6.36194	+	0.0134783
													PTRF	14.7766	14.8004	11.8918	10.464	Non Numérique	Non Numérique	Non Numérique	+	0.00558416
													PTRH2	17.2115	17.7774	17.4978	16.8269	16.0178	15.2925	14.2895	+	0.0319482
													PUF60	18.4762	18.6228	18.2956	17.8667	17.0938	16.6617	15.5635	+	0.0462149
													PUM1	14.1115	14.4318	14.0297	13.5056	12.3247	11.4499	9.783	+	0.00571429
													PUS1	15.4361	15.8484	15.5922	15.0774	13.8946	12.8078	11.6177	+	0.00680051
													PWP1	14.6173	14.3068	14.7366	14.0672	13.8173	12.437	11.2288	+	0.00891571
													PXK	Non Numérique	Non Numérique	Non Numérique	Non Numérique	9.33985	Non Numérique	Non Numérique	+	0.02941
													PYCARD	16.2351	16.0073	15.6614	14.4925	11.9022	Non Numérique	Non Numérique	+	0.0316758
													PYCR1	16.9662	16.6914	16.7167	16.7882	16.0506	15.6183	14.8411	+	0.0328307
													PYGB	14.0131	14.1645	13.6379	13.2371	11.989	11.0387	9.76072	+	0.00651413
													PYGL	15.5437	15.7428	15.2032	14.8667	12.906	11.9204	11.0566	+	0.0110283
													QARS	17.8926	17.8238	17.6382	17.3103	16.5515	16.1591	15.1674	+	0.00768366
													QDPR	17.22	17.1357	16.9174	16.5413	15.5973	15.0362	14.3944	+	0.00594043
													QKI	16.3954	16.6565	16.2405	15.8081	15.3039	15.0167	13.7485	+	0.0353333
													QRICH1	14.3004	14.4873	14.2493	14.0424	13.3398	12.4544	11.2015	+	0.0228961
													QSER1	8.31061	Non Numérique	Non Numérique	Non Numérique	Non Numérique	Non Numérique	Non Numérique	+	0.0229474
													QTRT1	15.2985	15.412	14.8858	14.9692	13.4893	12.435	11.9054	+	0.007948
													QTRTD1	12.3163	13.7341	12.7429	12.3443	11.2288	9.02929	Non Numérique	+	0.0280679
													RAB10	19.4225	19.3012	19.2261	19.0473	18.1874	17.786	17.4516	+	0.0059823
													RAB11A;RAB11B	19.9248	20.1785	19.9449	19.7455	18.8199	18.3899	17.8742	+	0.0140488
													RAB13	15.2985	16.1196	15.5627	14.8977	13.8004	13.26	12.2243	+	0.00962396
													RAB14	19.1053	19.0372	18.5582	18.4232	17.29	16.5507	15.8691	+	0.008
													RAB22A	Non Numérique	Non Numérique	Non Numérique	12.3346	8.87652	Non Numérique	10.1421	+	0.00767782
													RAB27B	17.2543	17.0355	16.0113	15.1145	13.004	12.183	10.3443	+	0.0258667
													RAB29;RAB32;RAB38	14.0192	14.1304	12.2363	12.6773	9.70563	Non Numérique	Non Numérique	+	0.00815891
													RAB35	16.5859	16.5387	16.6343	16.3087	15.1859	14.6551	13.9613	+	0.00574334
													RAB3GAP1	14.5142	14.2925	14.0638	13.691	12.6751	11.8425	11.4868	+	0.00599647
													RAB3GAP2	13.8861	14.2462	13.9153	13.5998	12.865	12.2519	11.372	+	0.00949915
													RAB7A	20.017	20.5091	20.3484	19.9909	19.3045	18.7422	18.2989	+	0.0469836
													RAB8A	17.8484	17.7362	17.6523	17.0372	16.3495	15.9647	15.1965	+	0.00629126
													RAB8B	15.5204	15.6058	15.3979	14.9104	14.1477	13.691	13.3166	+	0.00850699
													RABEP1	13.7232	14.2487	14.4285	13.786	13.3325	12.2652	9.76901	+	0.0101171
													RABGAP1	12.801	12.7517	12.3704	12.1877	11.1815	10.9421	10.1098	+	0.0202379
													RABGGTA	13.7099	13.9231	13.5552	13.1884	12.4363	12.2296	11.6595	+	0.00736771
													RABGGTB	15.3887	14.8902	14.3163	14.2175	13.628	13.3226	12.6778	+	0.00600355
													RABL6	13.9019	13.5984	13.8125	13.4499	13.1049	12.8223	12.118	+	0.0407029
													RAC1;RAC3	19.0479	18.7373	18.6222	18.1053	17.1655	16.2456	16.0764	+	0.00570518
													RAC2	18.8515	18.3145	17.8448	16.487	14.6059	13.734	Non Numérique	+	0.0266256
													RAD17	Non Numérique	9.86882	Non Numérique	10.7855	Non Numérique	Non Numérique	Non Numérique	+	0.0490905
													RAD23B	18.6156	18.8207	18.6628	18.503	17.6409	17.2549	16.8636	+	0.00627943
													RAD50	15.3887	15.5477	15.2985	15.1975	14.3136	13.7885	13.3021	+	0.00679898
													RALB	15.4778	15.9438	15.9556	15.8685	14.3046	13.1115	11.7408	+	0.00696852
													RALY	18.6869	18.7817	18.6567	18.5385	17.9229	17.9214	16.9142	+	0.00557276
													RAN	22.1845	22.1683	22.0071	21.8614	21.1871	20.7634	20.3738	+	0.0128702
													RANBP1	19.5976	20.0821	19.6924	19.2701	18.5127	18.2243	17.3805	+	0.00576441
													RANBP2	15.8229	15.9316	15.6254	15.3819	14.5477	13.9031	13.0396	+	0.00818957
													RANBP6	Non Numérique	8.83394	Non Numérique	6.44708	Non Numérique	6.61839	Non Numérique	+	0.0423667
													RANGAP1	18.5407	18.7439	18.2279	17.8066	17.5564	17.3506	16.4692	+	0.0121405
													RAP1B	20.4509	20.3962	20.391	19.8276	18.8965	18.4015	17.9672	+	0.00596581
													RAP1GAP	Non Numérique	9.1964	Non Numérique	8.41996	8.76487	10.6303	11.9941	+	0.0246206
													RAP1GDS1	15.863	15.977	15.2632	15.3794	13.8205	13.2258	12.0267	+	0.0140882
													RAP2B	16.9613	17.406	17.5356	17.1898	16.2099	15.9898	15.9223	+	0.0101163
													RARS	18.3145	18.5595	18.1117	17.6697	16.8182	16.2185	15.5387	+	0.00721829
													RARS2	9.69116	11.2839	10.9622	10.5459	8.91064	8.04985	8.04029	+	0.049028
													RASA1	13.1287	13.3049	12.6342	12.2415	10.6684	10.8287	10.1357	+	0.0309767
													RASAL3	11.649	10.5193	9.47523	7.72877	Non Numérique	Non Numérique	Non Numérique	+	0.0154369
													RBBP4	19.2404	19.296	19.0506	18.5685	17.92	17.2773	16.5011	+	0.00773251
													RBBP5	15.1357	15.2438	14.7654	14.6937	13.8846	13.5902	13.1469	+	0.0292834
													RBBP6	12.3736	12.5483	12.1698	11.8789	10.9148	10.4538	8.16239	+	0.00581343
													RBM12	16.075	16.0785	15.6118	15.3039	14.4767	14.2846	13.1021	+	0.0242447
													RBM12B	12.5887	12.5981	12.4931	12.3799	11.2009	11.1259	9.92072	+	0.0064206
													RBM14	17.9161	18.0585	18.0638	17.6518	16.9238	16.4407	15.7425	+	0.0284891
													RBM15	13.9658	14.1984	13.8803	13.7078	12.844	12.5118	11.7885	+	0.00648853
													RBM17	16.2901	16.6896	16.2194	16.2931	15.5057	14.7628	13.7062	+	0.0125086
													RBM19	13.6973	13.5035	12.9339	12.3134	10.9012	9.0182	8.22882	+	0.0148293
													RBM22	15.374	15.5746	15.3512	14.8835	14.2069	13.6634	12.7287	+	0.00812549
													RBM25	16.4576	16.5013	16.2985	15.8715	15.0362	14.5447	14.2493	+	0.00583957
													RBM26	14.5647	14.4998	14.1811	13.9188	12.9218	12.4284	11.2992	+	0.00652198
													RBM27	13.2527	13.4893	13.1584	12.5864	11.6484	11.0934	10.5093	+	0.00881435
													RBM28	15.5142	15.5873	15.1684	14.7563	13.8582	13.1413	11.2131	+	0.00565714
													RBM3	17.7406	17.7602	17.6197	17.4205	16.7573	15.9065	15.6711	+	0.0204275
													RBM34	15.755	15.7978	15.4696	15.1357	13.9339	13.1236	10.4666	+	0.00814545
													RBM39	18.1978	17.977	17.9214	17.5185	16.8059	16.3382	15.4342	+	0.00905647
													RBM6	11.9813	12.1453	11.8238	11.1815	9.79847	9.1267	Non Numérique	+	0.0163871
													RBM8A	19.5375	19.5676	19.1704	18.6843	18.2101	17.8034	17.113	+	0.0355744
													RBMX;RBMXL1	20.4032	20.3082	20.6051	20.2961	19.4616	18.8936	18.2431	+	0.00625641
													RCC1	18.6777	18.6511	18.2291	17.6311	16.8454	16.185	15.55	+	0.0113971
													RCC2	18.9142	18.8258	18.7307	18.2125	17.2611	16.6519	16.1272	+	0.0208721
													RCL1	15.3898	15.6164	15.1586	15.01	13.8329	12.8327	11.654	+	0.0113505
													RCN1	14.9999	15.1933	14.9001	14.6107	13.1748	12.8654	11.4278	+	0.00563678
													RDH11	16.2444	16.0771	15.9675	15.5988	14.6111	14.2137	13.6673	+	0.0447635
													RDH13	14.8348	14.4585	14.3269	13.6174	12.7281	12.0785	11.2423	+	0.036373
													REEP5	16.3937	16.6569	16.6297	16.5131	15.68	14.714	14.0293	+	0.0186471
													RELA	15.7645	15.8104	15.4021	14.9837	14.1463	13.5366	13.0926	+	0.00775844
													REPS1	13.261	13.1984	12.3325	12.2527	11.508	10.0851	10.3666	+	0.00907531
													REPS2	Non Numérique	Non Numérique	8.67066	7.83763	10.7591	7.83447	7.64926	+	0.026715
													REXO2	17.9373	18.3408	18.7852	19.1231	18.3079	17.5294	16.8324	+	0.0189645
													REXO4	13.1737	12.5899	11.4252	10.6012	10.6042	8.46489	Non Numérique	+	0.0195172
													RFC1	13.8337	14.1908	14.0511	13.6754	13.2747	12.7529	12.0626	+	0.026005
													RFC2	17.1759	17.6937	17.3752	16.9015	16.448	15.9385	14.5657	+	0.0268266
													RFC3	16.2769	16.7362	16.2572	16.0691	15.6614	15.1357	13.9172	+	0.0211721
													RFC4	17.4274	17.6937	17.6276	17.4108	16.8259	16.496	15.1605	+	0.00986184
													RFT1	12.6959	12.5793	10.9415	11.7909	9.29155	10.7114	8.61961	+	0.0322431
													RFTN1	13.91	12.9391	11.5142	8.94398	Non Numérique	Non Numérique	Non Numérique	+	0.00810948
													RGS14	8.89936	Non Numérique	Non Numérique	Non Numérique	Non Numérique	Non Numérique	Non Numérique	+	0.00814355
													RHOA	19.1164	18.7016	18.7812	18.002	17.1728	16.624	16.165	+	0.024
													RHOG	19.3019	19.0577	18.8003	18.4077	17.7173	17.0461	16.4362	+	0.00767917
													RIF1	15.3898	15.6718	15.3828	15.1704	14.1257	13.3198	11.56	+	0.0219263
													RIN3	11.6012	10.37	Non Numérique	9.8572	7.36632	Non Numérique	Non Numérique	+	0.00571179
													RIOK1	13.9846	13.496	13.2314	12.5687	11.4291	10.8297	9.25267	+	0.00723963
													RIOK2	14.8474	15.1739	14.3865	13.6424	12.7612	11.7711	10.3554	+	0.0400872
													RIOK3	Non Numérique	11.6773	11.4868	10.8481	11.0634	11.5539	12.5499	+	0.0467298
													RIPK1	13.8848	13.5072	13.2794	12.6371	12.3049	11.5116	10.7875	+	0.0125261
													RNASET2	13.7461	14.0362	13.6626	12.8918	10.9908	Non Numérique	Non Numérique	+	0.030728
													RNF114	16.0937	16.0854	15.8673	15.4399	14.7524	14.0826	12.8918	+	0.00620833
													RNF126	14.6699	14.4361	14.0826	13.4544	11.8899	10.628	Non Numérique	+	0.00924444
													RNF130	11.9944	12.0224	10.3498	11.8416	8.5411	Non Numérique	Non Numérique	+	0.0280388
													RNF20	14.5326	14.8614	14.5462	13.9467	13.2111	12.6822	11.8591	+	0.0062266
													RNF214	12.831	12.4164	12.6246	11.8494	10.7482	10.8903	7.82496	+	0.0237525
													RNF40	15.0131	15.1622	14.7821	14.5922	13.9179	13.7048	12.5006	+	0.0124884
													RNH1	19.1761	19.6335	19.7397	19.7832	18.9112	17.8832	17.4991	+	0.0106446
													RNMT	15.201	15.7242	15.3003	15.0426	14.0868	13.8484	12.6806	+	0.00567442
													RNMTL1	14.5706	14.4252	14.4037	13.9318	12.5417	11.9622	10.6325	+	0.00984033
													RNPEP	15.7349	15.5457	15.7039	14.8175	13.3752	12.4818	11.8248	+	0.015298
													RNPS1	18.1994	18.4225	17.7323	17.3971	16.7722	15.8648	15.4664	+	0.0405867
													ROCK1	13.2978	13.5547	13.3124	12.7292	11.8669	11.1846	11.3981	+	0.0141871
													ROCK2	13.3544	13.4422	13.5396	13.1151	12.5338	11.4881	11.0258	+	0.00669072
													ROMO1	17.0778	15.8221	15.8953	15.2391	15.2241	12.6551	Non Numérique	+	0.042988
													RP13-360B22.2;TMEM164	14.0276	12.6883	13.0154	11.5427	Non Numérique	Non Numérique	Non Numérique	+	0.0445749
													RP2	13.0102	11.9634	10.9458	11.7773	10.2288	9.29347	9.21675	+	0.00881004
													RPA1	18.055	18.3233	18.2361	18.1104	17.4846	16.8962	16.2846	+	0.0389845
													RPA2	17.2877	17.5682	17.2764	17.3209	16.4391	15.8306	14.7524	+	0.0057094
													RPAP3	15.1856	15.4757	14.9545	14.4528	13.109	12.3697	11.0105	+	0.0188498
													RPF2	15.0826	14.9941	15.2877	14.5219	14.3667	12.887	10.9513	+	0.0211495
													RPL10	20.5261	20.4913	20.1101	19.9721	19.0737	18.3189	17.2616	+	0.0074773
													RPL10A	21.1966	21.5945	21.2288	20.8442	20.2226	19.6632	18.615	+	0.0117379
													RPL11	21.8901	21.7196	21.4984	21.2778	20.555	19.9686	19.2302	+	0.0355882
													RPL12	22.7688	22.3822	22.155	21.918	21.1734	20.6119	19.5919	+	0.0309911
													RPL13	21.5053	21.4907	21.5273	21.1581	20.3947	19.6369	18.3079	+	0.0120147
													RPL13a;RPL13A	21.3064	21.1683	20.9742	20.5892	19.9513	19.1667	18.073	+	0.0088881
													RPL14	20.7607	20.4643	20.6139	20.3857	19.711	19.1655	18.1182	+	0.00644875
													RPL15	20.6817	21.0088	20.632	20.2978	19.5851	18.9076	17.8003	+	0.00907787
													RPL17	21.5356	21.8087	21.3659	21.159	20.2953	19.8545	18.6311	+	0.00731343
													RPL18	21.8827	21.7375	21.6865	20.9899	20.368	19.8876	18.418	+	0.00728636
													RPL18A	21.6971	21.6021	21.3884	20.9225	20.1645	19.257	18.6213	+	0.00752141
													RPL19	21.2989	21.3945	21.211	20.9707	19.9123	19.4009	17.8269	+	0.00752381
													RPL21	21.0296	20.5545	20.269	20.0795	19.3178	18.8338	17.4256	+	0.0379625
													RPL22L1	17.8946	18.144	18.163	17.4736	17.0453	15.9159	13.977	+	0.00735802
													RPL23	22.5125	22.2669	21.9821	21.6907	20.8974	20.3242	19.4591	+	0.015162
													RPL23A	22.2773	22.4841	22.155	22.0088	21.2434	20.6992	19.8077	+	0.00643402
													RPL27	21.6231	21.3875	21.2636	21.0325	20.3457	19.6249	18.3288	+	0.00589804
													RPL27A	21.4923	21.4825	21.1901	20.7858	19.9035	19.6873	18.2337	+	0.0124467
													RPL28	21.2631	21.3412	21.2258	20.8404	20.0325	19.4134	17.9854	+	0.00589034
													RPL3	20.5854	20.7955	20.6453	20.3062	19.4506	18.9791	17.7123	+	0.00565581
													RPL30	21.2145	21.4187	21.2693	20.6757	19.9391	19.2558	18.2877	+	0.00631737
													RPL31	21.5069	21.8913	21.8614	21.3619	20.7975	20.1798	19.1807	+	0.00578537
													RPL32	19.7699	20.1805	19.9523	19.6114	18.7173	17.8983	16.8959	+	0.00643236
													RPL34	21.4907	21.3997	21.4463	21.0173	20.3538	19.6929	18.7257	+	0.00579939
													RPL35	20.8269	20.9364	20.5823	20.5678	19.6865	19.671	18.0278	+	0.00818391
													RPL35A	21.7675	21.6912	21.849	21.3923	20.679	20.1203	19.0664	+	0.0147726
													RPL36	20.3808	20.4955	20.4733	19.8712	18.9902	18.6505	17.6435	+	0.0191564
													RPL36AL	20.2458	20.051	19.9362	19.6933	18.8307	18.2419	17.0554	+	0.00602857
													RPL4	21.4693	21.3857	21.1946	20.7935	19.9523	19.1124	17.8621	+	0.00643972
													RPL5	20.7444	20.9601	20.5427	20.2463	19.632	18.9728	17.9882	+	0.005713
													RPL6	21.2688	21.5793	21.2849	21.0476	20.2621	19.6029	17.9271	+	0.00566205
													RPL7	21.9122	21.7942	21.7975	21.3565	20.6051	20.1136	19.019	+	0.00842657
													RPL7A	21.6201	21.7715	21.5261	21.1627	20.5069	19.8936	18.8199	+	0.00628571
													RPL7L1	14.8501	15.4746	15.0091	14.5893	13.6877	13.1086	10.9495	+	0.0124573
													RPL8	21.3156	21.4543	21.2419	21.0691	20.554	19.8928	19.2713	+	0.00630146
													RPLP0;RPLP0P6	21.8626	22.1227	21.7108	21.5213	20.6725	20.4704	19.2078	+	0.0363201
													RPN1	19.3602	19.4087	19.1648	18.719	17.9316	17.597	16.9505	+	0.00555205
													RPN2	18.3552	18.2922	18.0143	17.5988	16.7103	16.5915	15.3356	+	0.0131801
													RPP30	15.0992	15.0029	15.2475	14.5111	13.634	13.4295	11.9394	+	0.0396638
													RPS10;RPS10-NUDT3;RPS10P5	19.8494	19.9882	20.1862	19.3629	18.9587	18.5814	17.5011	+	0.010915
													RPS11	21.6599	22.0723	21.8528	21.5333	20.7715	20.1395	19.1807	+	0.00642857
													RPS12	21.6156	21.4273	21.4959	21.1222	20.4224	19.8381	19.1162	+	0.0143526
													RPS13	21.2438	21.3045	21.502	21.1095	20.4433	20.1146	18.8995	+	0.0126268
													RPS14	22.5747	22.7695	22.3287	21.8547	21.1174	20.7525	19.5074	+	0.012783
													RPS15	20.4543	20.4132	20.269	19.8663	19.0717	18.7971	17.4991	+	0.00723462
													RPS15A	21.1992	20.8372	21.1627	20.6446	20.0143	19.478	18.5432	+	0.027316
													RPS17;RPS17L	21.5851	21.5592	21.3897	20.5901	19.9975	19.7215	18.8764	+	0.0397927
													RPS18	22.1248	22.2764	22.0683	21.8452	21.0493	20.5141	19.5185	+	0.00578836
													RPS19	22.4281	22.4734	22.119	21.6971	21.1348	20.5064	19.6907	+	0.00551049
													RPS2	21.4907	21.7822	21.5673	20.9864	20.5404	20.2081	18.8568	+	0.00590795
													RPS21	22.333	22.3743	21.8811	21.4913	20.7915	20.5071	19.4923	+	0.00850417
													RPS25	21.4459	21.8626	21.7045	21.4751	20.9006	20.6948	19.5107	+	0.00633066
													RPS26;RPS26P11	21.2952	21.5482	21.3003	21.1825	20.4239	20.0674	19.1363	+	0.0103256
													RPS27;RPS27L	21.9951	21.7968	21.7985	21.2448	20.7389	20.0772	19.0399	+	0.00563768
													RPS27A;UBA52;UBB;UBBP4;UBC	24.0935	23.57	23.8069	23.8658	23.0588	22.8336	22.7685	+	0.0350725
													RPS28	22.0008	22.2283	22.1308	21.6119	21.0592	20.6971	19.6941	+	0.00635508
													RPS3	23.218	22.9298	22.687	22.3135	21.7482	21.1348	20.2329	+	0.0152665
													RPS3A	21.8588	22.0213	21.9134	21.5673	20.8327	20.0559	19.3067	+	0.0128
													RPS4X	21.6141	21.6379	21.5045	21.1253	20.5213	19.814	18.9395	+	0.00721168
													RPS5	20.8802	21.0929	20.7876	20.2045	19.4746	19.0122	17.9229	+	0.00574627
													RPS6	21.5592	21.6526	21.3645	21.1111	20.3321	19.661	18.9791	+	0.00573697
													RPS6KA3	15.9867	16.0958	15.5265	15.333	14.3074	14.2269	13.3258	+	0.00719535
													RPS7	21.2688	21.4626	21.2961	20.8461	20.1946	19.7282	18.8253	+	0.00548611
													RPS8	22.1405	22.4568	21.9216	21.4349	20.7265	20.3749	19.3905	+	0.0472083
													RPS9	21.9495	22.0247	21.9495	21.7003	21.0902	20.3973	19.331	+	0.00641886
													RPSA;RPSAP58	22.2849	22.5568	22.2162	21.5522	21.0037	20.6777	19.6195	+	0.0479921
													RPTOR	11.9256	11.5571	11.7046	10.8779	9.71553	Non Numérique	8.16742	+	0.0269817
													RPUSD2	14.5245	14.4831	13.8875	13.7466	13.1025	12.1389	9.92184	+	0.0144142
													RPUSD3	13.3808	12.8905	12.24	11.6314	10.0224	9.04985	Non Numérique	+	0.0483478
													RQCD1	14.8484	15.4219	14.6593	13.9879	13.2953	13.2288	11.7313	+	0.0421855
													RRBP1	17.0462	16.9392	16.5713	15.8673	14.043	12.571	10.9622	+	0.01
													RREB1	12.6692	13.1928	12.5423	12.3731	10.9287	9.03205	6.94251	+	0.0440016
													RRM2	17.6777	17.5178	16.8909	16.92	18.3123	18.4139	16.3714	+	0.0182648
													RRN3	10.6618	12.4435	9.55075	9.35902	9.14805	Non Numérique	Non Numérique	+	0.0130618
													RRP1	16.3723	16.5961	16.1422	15.7828	14.6024	13.582	12.2935	+	0.00650738
													RRP12	15.8799	15.98	15.3929	15.1023	14.0167	13.0718	11.5179	+	0.0101026
													RRP1B	15.392	15.6039	15.1084	14.3251	13.2175	12.1485	10.196	+	0.00639886
													RRP7A	15.7506	15.2188	15.2613	14.9815	14.158	13.3853	10.6573	+	0.00820571
													RRP9	16.4646	16.4049	15.7615	15.3598	14.5642	13.7374	12.5969	+	0.0102338
													RRS1	16.5065	17.1009	16.4858	16.1801	15.3529	14.5297	13.2118	+	0.0119527
													RSAD2	Non Numérique	Non Numérique	Non Numérique	Non Numérique	Non Numérique	10.7676	13.0299	+	0.0358668
													RSBN1L	12.6359	Non Numérique	11.8044	9.26053	Non Numérique	Non Numérique	Non Numérique	+	0.0273205
													RSF1	13.0962	13.0096	12.4767	12.0934	11.3485	10.8525	9.88988	+	0.00696651
													RSL1D1	18.9863	18.6453	18.4765	18.1469	16.8392	16.3887	14.9385	+	0.00566764
													RSRC2	14.3987	14.4404	13.8683	13.6183	12.2732	11.2636	10.3443	+	0.0143489
													RSU1	17.6937	17.4656	17.1895	17.1556	16.6269	16.4504	15.3752	+	0.00801984
													RTCB	18.2937	18.385	18.0265	17.7602	16.8909	16.4033	15.601	+	0.0057194
													RTF1	15.3932	15.5457	15.1965	14.8674	13.9901	13.4576	12.1041	+	0.00578486
													RTFDC1	15.718	15.9748	15.5142	15.1525	14.4815	14.1397	12.9567	+	0.00643172
													RUFY1	15.039	14.8533	14.5522	14.3855	13.4007	12.4774	12.2564	+	0.00888849
													RUNX1	13.9861	14.2291	13.3471	12.9996	10.0802	Non Numérique	Non Numérique	+	0.0136201
													RUVBL1	19.5872	19.6335	19.4134	19.1181	18.2337	17.7115	16.9632	+	0.0330702
													RUVBL2	19.4509	19.7726	19.3831	19.106	18.2431	17.5657	16.8778	+	0.0134372
													RXRA;RXRG	Non Numérique	Non Numérique	10.7538	8.10678	Non Numérique	Non Numérique	Non Numérique	+	0.0466768
													S100A11	18.8762	18.977	18.3397	17.5567	14.6053	12.7366	13.1756	+	0.00731597
													S100A4	22.6829	23.0185	23.0821	22.7436	21.4862	20.7792	19.2764	+	0.00615132
													SAAL1	14.1995	13.8591	13.6447	12.8523	12.3961	12.2739	11.0206	+	0.0180746
													SAC3D1	Non Numérique	Non Numérique	Non Numérique	Non Numérique	Non Numérique	10.4615	Non Numérique	+	0.0095072
													SACM1L	15.8878	15.8695	15.5387	15.3929	14.525	13.6311	13.1037	+	0.00603761
													SAE1	18.2512	18.3306	17.9229	17.6453	16.784	16.6042	16.0701	+	0.00643626
													SAFB	17.8464	17.8443	17.4696	17.0636	16.1028	15.7699	14.9431	+	0.0353283
													SAFB2	15.0433	14.9778	14.4767	14.2029	13.0545	12.3366	11.5006	+	0.00577863
													SAMHD1	14.2338	14.0447	13.3491	12.7419	11.2674	9.5216	7.73809	+	0.00562085
[truncated: 563 more rows]
